# Supplementary material for: The Impact of Environmental and Endogenous Damage on Somatic Mutation Load in Human Skin Fibroblasts
Source: PLoS Genet. 2016 Oct 27;12(10):e1006385. doi: 10.1371/journal.pgen.1006385 (PMC5082821; doi:10.1371/journal.pgen.1006385)
Supplement: S1 Table — (XLSX) [file pgen.1006385.s013.xlsx]

## Sheet: S1
S1 Table
Coverage statistics for clones WGS and bulk samples WES
Sample	Type	Average coverage	Percentage of genome with coverage ≥ 10
D1-R-H1	WGS	57.6	0.913297
D1-R-H2	WGS	62.5	0.910704
D1-L-H	WGS	64.65	0.915459
D1-R-F	WGS	57.09	0.913437
D1-L-F1	WGS	76.77	0.917051
D1-L-F2	WGS	64.64	0.91538
D2-R-H	WGS	49.77	0.91199
D2-L-H	WGS	62.41	0.913899
D2-R-F	WGS	73.19	0.91686
D2-L-F	WGS	65.42	0.91599
D1-blood	WGS	52.54	0.914332
D2-blood	WGS	66.97	0.914975
D1-R-H1-bulk	WES	132.97	NA
D1-L-H-bulk	WES	194.09	NA
D1-R-F-bulk	WES	234.79	NA
D1-L-F2-bulk	WES	199.98	NA
D-R-H-bulk	WES	127.38	NA
D2-L-H-bulk	WES	122.95	NA
D2-R-F-bulk	WES	134.21	NA
D2-L-F-bulk	WES	227.04	NA
