# Supplementary material for: The Impact of Environmental and Endogenous Damage on Somatic Mutation Load in Human Skin Fibroblasts
Source: PLoS Genet. 2016 Oct 27;12(10):e1006385. doi: 10.1371/journal.pgen.1006385 (PMC5082821; doi:10.1371/journal.pgen.1006385)
Supplement: S2 Table — (XLSX) [file pgen.1006385.s014.xlsx]

## Sheet: S2
S2 Table
L1 retrotransposition events in clones
Sample ID	Family	Chromosome	Positive Breakpoint	Negative Breakpoint	TSD/DEL Length	Orientation	PolyA	PolyT	Total RAM Count	Positive RAM Count	Negative RAM Count	Positive Clipped Count	Negative Clipped Count	Aligned Clipped Reads Ratio	Score	Positive Clipped Contig	Negative Clipped Contig	Positive RAM Mates Contig	Negative RAM Mates Contig	Positive RAM Start	Negative RAM End
D1-L-H	L1	chr1	142965158	142965173	14	-	-	polyT	8	7	1	3	4	1	1.1	TCGAGTATAATAAAAAAAGTAAAATAAAATAAAATAAAAATAAA	TTTTTTTTTTTTTATAGCTAAAGGATTTATTTATTC	CAAATTGTATTTCTAGTTCTAGATCCCTGAGGAATCGCCACACTGACTTCCACAATGGTTGAACTAGTTTACAGTCCCACCAACAGTGTAAAAGTGTTCCTATTTCTCCGCATCCTCTCCAGCACCTGTTGTTTCCTGACTTTTTAATGATTGCCATTCTAACTGGTGTGAGATGA	ATAATAAAAAAAGTAAAATAAAATAAAATAAAAATAAA	142964944	142965633
D2-R-F	L1	chr11	5239606	5239608	1	NA	-	-	5	1	4	4	2	1	0.85	TGATGTGCTGCTGGAT	AAGCTTTTTGATGTGCTGCTGGAT	CAATAAACATAATCCAGCATATAAACAGAACCAAA	CAGGGATGAAGCCCACTTGATCATGGTGGATAAGCTTTTTGATGTGCTGCTGGATTCAGTTTGCCAGTATTTTATTGAGGATTTTTGCATCGATGTTCATCAAGGATATTGGTGTAACATTCTCTTTTTT	5239431	5239911
