# Supplementary material for: The Impact of Environmental and Endogenous Damage on Somatic Mutation Load in Human Skin Fibroblasts
Source: PLoS Genet. 2016 Oct 27;12(10):e1006385. doi: 10.1371/journal.pgen.1006385 (PMC5082821; doi:10.1371/journal.pgen.1006385)
Supplement: S7 Table — (XLSX) [file pgen.1006385.s019.xlsx]

## Sheet: Legend
S7 Table
Distribution of allele frequencies for the consensus SNVs called by the triple caller.
The sheets are as follows:
S7a
S7b	The percentage of total SNVs with allele frequencies corresponding to each bin are provided.
	The percentage of SNVs that correspond to the filtering criteria. SNVs between 45% and 55% or SNVs > 90% allele frequency were considered clonal.

## Sheet: S7a
	Percentage of total SNVs
Allele_frequency_bins	D1-R-H1	D1-R-H2	D1-L-H	D1-R-F	D1-L-F1	D1-L-F2	D2-R-H	D2-L-H	D2-R-F	D2-L-F
0% - 5%	0	0	0	0	0	0	0	0	0	0
5% - 10%	0	0	0	0	0	0	0	0.0270416	0	0
10% - 15%	0	0	0	0	0	0	0	0	0	0.0154655
15% - 20%	0	0	0	0	0	0	0	0.0946458	0.0111988	0
20% - 25%	0	0	0	0	0	0	0	0.0405625	0.00559942	0.00773276
25% - 30%	0	0	0.125313	0.203252	0.0274348	0.0747384	0.0275065	0.0811249	0.0615936	0.0463965
30% - 35%	0	0.198216	0.125313	0	0.109739	0.112108	0.110026	0.0946458	0.0503948	0.0695948
35% - 40%	0.0964785	0.792864	0.501253	0.474255	0.178326	0.205531	0.261312	0.892374	0.201579	0.293845
40% - 45%	10.6126	11.893	18.2957	15.6504	12.1948	13.1166	9.99863	13.007	11.2436	15.3263
45% - 50%	34.9252	36.9673	39.0977	39.2276	37.2154	38.6585	33.9843	33.8291	38.4904	35.416
50% - 55%	30.1978	29.1378	23.0576	25.2033	29.4102	28.1951	27.3965	27.6771	28.8202	22.5874
55% - 60%	13.6999	12.9832	10.6516	10.6369	10.1097	10.1084	15.0736	13.3045	12.0163	10.0062
60% - 65%	4.53449	3.07235	1.75439	3.45528	2.63374	3.30717	6.17522	4.58356	2.94529	3.9901
65% - 70%	1.06126	0.594648	0.75188	0.406504	0.740741	0.7287	1.40283	1.01406	0.559942	2.69873
70% - 75%	0.289436	0.099108	0	0.0677507	0.301783	0.093423	0.316325	0.175771	0.117588	2.52088
75% - 80%	0.0964785	0.099108	0	0.0677507	0.315501	0.0560538	0.110026	0.0676041	0.0839913	1.96412
80% - 85%	0.0482393	0	0.125313	0.135501	0.274348	0.0747384	0.0137533	0	0.0167983	0.966595
85% - 90%	0	0	0.626566	0.609756	0.205761	0.0373692	0.0550131	0.0405625	0.0167983	0.30931
90% - 95%	0.0964785	0.198216	2.50627	1.62602	0.192044	0.355007	0.440105	0.540833	0.0391959	0.123724
95% -100%	4.34153	3.96432	2.38095	2.23577	6.09054	4.87668	4.63485	4.52947	5.31945	3.65759

## Sheet: S7b
Allele_Frequency	D1-R-H1	D1-R-H2	D1-L-H	D1-R-F	D1-L-F1	D1-L-F2	D2-R-H	D2-L-H	D2-R-F	D2-L-F
45% to 55%	65.123	66.1051	62.1554	64.4309	66.6255	66.8535	61.3808	61.5062	67.3106	58.0034
> 90%	4.43801	4.16254	4.88722	3.86179	6.28258	5.23169	5.07496	5.07031	5.35864	3.78132
Total_clonal_SNVs	69.561	70.2676	67.0426	68.2927	72.9081	72.0852	66.4558	66.5765	72.6692	61.7847
