# Supplementary material for: The Impact of Environmental and Endogenous Damage on Somatic Mutation Load in Human Skin Fibroblasts
Source: PLoS Genet. 2016 Oct 27;12(10):e1006385. doi: 10.1371/journal.pgen.1006385 (PMC5082821; doi:10.1371/journal.pgen.1006385)
Supplement: S8 Table — (XLSX) [file pgen.1006385.s020.xlsx]

## Sheet: Legend
S8 Table
Distribution of allele frequencies in the exomes of the bulk samples sequenced.
The fields in the table are as follows
Samples	Unique IDs for the samples sequenced.
bins	The allele frequencies for the SNVs in each sample were binned into 20 bins. Each bin represents an increment of 5% in the frequencies. For example, bin 1 represents the number of mutations between 0 and 5% frequencies and bin 20 represents the mutations between 95 and 100%
Mutation_count_per_bin	The number of mutations with allele frequencies corresponding to each bin.
Percentage_of_mutations_in_each_bin	The percentage of mutations with allele frequencies corresponding to each bin.
Cumulative_percentage_of_mutations	Percentage of mutations with allele frequencies ≤ the corresponding bin.

## Sheet: S8
Samples	bins	Mutation_count_per_bin	Percentage_of_mutations_in_each_bin	Cumulative_percentage_of_mutations
D1-R-H1-bulk	1	3	1.52284	1.52284
D1-R-H1-bulk	2	75	38.0711	39.5939
D1-R-H1-bulk	3	37	18.7817	58.3756
D1-R-H1-bulk	4	22	11.1675	69.5431
D1-R-H1-bulk	5	22	11.1675	80.7107
D1-R-H1-bulk	6	10	5.07614	85.7868
D1-R-H1-bulk	7	15	7.61421	93.401
D1-R-H1-bulk	8	4	2.03046	95.4315
D1-R-H1-bulk	9	6	3.04569	98.4772
D1-R-H1-bulk	10	0	0	98.4772
D1-R-H1-bulk	11	2	1.01523	99.4924
D1-R-H1-bulk	12	1	0.507614	100
D1-R-H1-bulk	13	0	0	100
D1-R-H1-bulk	14	0	0	100
D1-R-H1-bulk	15	0	0	100
D1-R-H1-bulk	16	0	0	100
D1-R-H1-bulk	17	0	0	100
D1-R-H1-bulk	18	0	0	100
D1-R-H1-bulk	19	0	0	100
D1-R-H1-bulk	20	0	0	100
D1-L-H-bulk	1	12	9.6	9.6
D1-L-H-bulk	2	59	47.2	56.8
D1-L-H-bulk	3	35	28	84.8
D1-L-H-bulk	4	8	6.4	91.2
D1-L-H-bulk	5	7	5.6	96.8
D1-L-H-bulk	6	0	0	96.8
D1-L-H-bulk	7	1	0.8	97.6
D1-L-H-bulk	8	2	1.6	99.2
D1-L-H-bulk	9	1	0.8	100
D1-L-H-bulk	10	0	0	100
D1-L-H-bulk	11	0	0	100
D1-L-H-bulk	12	0	0	100
D1-L-H-bulk	13	0	0	0
D1-L-H-bulk	14	0	0	0
D1-L-H-bulk	15	0	0	0
D1-L-H-bulk	16	0	0	0
D1-L-H-bulk	17	0	0	0
D1-L-H-bulk	18	0	0	0
D1-L-H-bulk	19	0	0	0
D1-L-H-bulk	20	0	0	0
D1-R-F-bulk	1	19	10.6145	10.6145
D1-R-F-bulk	2	88	49.162	59.7765
D1-R-F-bulk	3	35	19.5531	79.3296
D1-R-F-bulk	4	15	8.37989	87.7095
D1-R-F-bulk	5	10	5.58659	93.2961
D1-R-F-bulk	6	4	2.23464	95.5307
D1-R-F-bulk	7	3	1.67598	97.2067
D1-R-F-bulk	8	1	0.558659	97.7654
D1-R-F-bulk	9	0	0	97.7654
D1-R-F-bulk	10	1	0.558659	98.324
D1-R-F-bulk	11	1	0.558659	98.8827
D1-R-F-bulk	12	0	0	98.8827
D1-R-F-bulk	13	0	0	98.8827
D1-R-F-bulk	14	1	0.558659	99.4413
D1-R-F-bulk	15	0	0	99.4413
D1-R-F-bulk	16	0	0	99.4413
D1-R-F-bulk	17	1	0.558659	100
D1-R-F-bulk	18	0	0	100
D1-R-F-bulk	19	0	0	100
D1-R-F-bulk	20	0	0	100
D1-L-F2-bulk	1	23	4.74227	4.74227
D1-L-F2-bulk	2	173	35.6701	40.4124
D1-L-F2-bulk	3	139	28.6598	69.0722
D1-L-F2-bulk	4	90	18.5567	87.6289
D1-L-F2-bulk	5	28	5.7732	93.4021
D1-L-F2-bulk	6	22	4.53608	97.9381
D1-L-F2-bulk	7	8	1.64948	99.5876
D1-L-F2-bulk	8	1	0.206186	99.7938
D1-L-F2-bulk	9	1	0.206186	100
D1-L-F2-bulk	10	0	0	100
D1-L-F2-bulk	11	0	0	100
D1-L-F2-bulk	12	0	0	100
D1-L-F2-bulk	13	0	0	100
D1-L-F2-bulk	14	0	0	100
D1-L-F2-bulk	15	0	0	100
D1-L-F2-bulk	16	0	0	100
D1-L-F2-bulk	17	0	0	100
D1-L-F2-bulk	18	0	0	100
D1-L-F2-bulk	19	0	0	100
D1-L-F2-bulk	20	0	0	100
D2-R-H-bulk	1	24	4.28571	4.28571
D2-R-H-bulk	2	289	51.6071	55.8929
D2-R-H-bulk	3	135	24.1071	80
D2-R-H-bulk	4	45	8.03571	88.0357
D2-R-H-bulk	5	18	3.21429	91.25
D2-R-H-bulk	6	16	2.85714	94.1071
D2-R-H-bulk	7	12	2.14286	96.25
D2-R-H-bulk	8	7	1.25	97.5
D2-R-H-bulk	9	5	0.892857	98.3929
D2-R-H-bulk	10	5	0.892857	99.2857
D2-R-H-bulk	11	3	0.535714	99.8214
D2-R-H-bulk	12	0	0	99.8214
D2-R-H-bulk	13	1	0.178571	100
D2-R-H-bulk	14	0	0	100
D2-R-H-bulk	15	0	0	100
D2-R-H-bulk	16	0	0	100
D2-R-H-bulk	17	0	0	100
D2-R-H-bulk	18	0	0	100
D2-R-H-bulk	19	0	0	100
D2-R-H-bulk	20	0	0	100
D2-L-H-bulk	1	21	3.64583	3.64583
D2-L-H-bulk	2	248	43.0556	46.7014
D2-L-H-bulk	3	177	30.7292	77.4306
D2-L-H-bulk	4	57	9.89583	87.3264
D2-L-H-bulk	5	20	3.47222	90.7986
D2-L-H-bulk	6	21	3.64583	94.4444
D2-L-H-bulk	7	11	1.90972	96.3542
D2-L-H-bulk	8	10	1.73611	98.0903
D2-L-H-bulk	9	5	0.868056	98.9583
D2-L-H-bulk	10	0	0	98.9583
D2-L-H-bulk	11	2	0.347222	99.3056
D2-L-H-bulk	12	3	0.520833	99.8264
D2-L-H-bulk	13	1	0.173611	100
D2-L-H-bulk	14	0	0	100
D2-L-H-bulk	15	0	0	100
D2-L-H-bulk	16	0	0	100
D2-L-H-bulk	17	0	0	100
D2-L-H-bulk	18	0	0	100
D2-L-H-bulk	19	0	0	100
D2-L-H-bulk	20	0	0	100
D2-R-F-bulk	1	49	2.41379	2.41379
D2-R-F-bulk	2	659	32.4631	34.8768
D2-R-F-bulk	3	731	36.0099	70.8867
D2-R-F-bulk	4	370	18.2266	89.1133
D2-R-F-bulk	5	120	5.91133	95.0246
D2-R-F-bulk	6	52	2.56158	97.5862
D2-R-F-bulk	7	19	0.935961	98.5222
D2-R-F-bulk	8	18	0.8867	99.4089
D2-R-F-bulk	9	7	0.344828	99.7537
D2-R-F-bulk	10	3	0.147783	99.9015
D2-R-F-bulk	11	2	0.0985222	100
D2-R-F-bulk	12	0	0	100
D2-R-F-bulk	13	0	0	100
D2-R-F-bulk	14	0	0	100
D2-R-F-bulk	15	0	0	100
D2-R-F-bulk	16	0	0	100
D2-R-F-bulk	17	0	0	100
D2-R-F-bulk	18	0	0	100
D2-R-F-bulk	19	0	0	100
D2-R-F-bulk	20	0	0	100
D2-L-F-bulk	1	6	0.262467	0.262467
D2-L-F-bulk	2	191	8.35521	8.61767
D2-L-F-bulk	3	423	18.5039	27.1216
D2-L-F-bulk	4	159	6.95538	34.077
D2-L-F-bulk	5	89	3.89326	37.9703
D2-L-F-bulk	6	119	5.2056	43.1759
D2-L-F-bulk	7	235	10.28	53.4558
D2-L-F-bulk	8	389	17.0166	70.4724
D2-L-F-bulk	9	274	11.986	82.4584
D2-L-F-bulk	10	156	6.82415	89.2826
D2-L-F-bulk	11	126	5.51181	94.7944
D2-L-F-bulk	12	45	1.9685	96.7629
D2-L-F-bulk	13	33	1.44357	98.2065
D2-L-F-bulk	14	17	0.743657	98.9501
D2-L-F-bulk	15	15	0.656168	99.6063
D2-L-F-bulk	16	6	0.262467	99.8688
D2-L-F-bulk	17	0	0	99.8688
D2-L-F-bulk	18	2	0.0874891	99.9563
D2-L-F-bulk	19	0	0	99.9563
D2-L-F-bulk	20	1	0.0437445	100
