# Supplementary material for: The Impact of Environmental and Endogenous Damage on Somatic Mutation Load in Human Skin Fibroblasts
Source: PLoS Genet. 2016 Oct 27;12(10):e1006385. doi: 10.1371/journal.pgen.1006385 (PMC5082821; doi:10.1371/journal.pgen.1006385)
Supplement: S9 Table — (XLSX) [file pgen.1006385.s021.xlsx]

## Sheet: Legend
S9 Table
Comparison of the observed number of SNVs detected in the bulk cells with the expected number from the number of changes detected in the clones.
The fields in the table are as follows
Samples	Unique IDs for the samples sequenced.
Exonic mutations in bulk cells	The total number of mutations detected in the exome of the bulk cells of a biopsy.
Exonic mutations in clones	The total number of mutations detected in the exome of the clone derived from the same biopsy as the corresponding bulk cells. Note: Only 8 clones, for which the corresponding bulk cells were sequenced, are mentioned here.
Expected exonic mutations in biopsy containing 10 clones	Expected number of mutations in the exome of the biopsy, assuming the biopsy was comprised of only 10 clonal lineages. Calculated by multiplying "Exonic mutations in clones" by 10.

## Sheet: S9
Samples	Exonic mutations in bulk cells	Exonic mutations in clones	Expected exonic mutations in biopsy containing 10 clones
D1-R-H1-bulk	197	12	120
D1-L-H-bulk	125	10	100
D1-R-F-bulk	179	7	70
D1-L-F2-bulk	485	41	410
D2-R-H-bulk	560	23	230
D2-L-H-bulk	576	55	550
D2-R-F-bulk	2030	109	1090
D2-L-F-bulk	2286	83	830
