# Supplementary material for: The Impact of Environmental and Endogenous Damage on Somatic Mutation Load in Human Skin Fibroblasts
Source: PLoS Genet. 2016 Oct 27;12(10):e1006385. doi: 10.1371/journal.pgen.1006385 (PMC5082821; doi:10.1371/journal.pgen.1006385)
Supplement: S10 Table — (XLSX) [file pgen.1006385.s022.xlsx]

## Sheet: Legend
S10 Table
Somatic mutation rates in all clones.
The fields in the table are as follows
Samples	Unique clone ID.
Mutations	Total base substitutions in the samples.
Telomere size(kb)	Telomere repeat size estimated by TelSeq.
Estimated telomere restriction fragment (kb)	Telomere restriction fragment lengths include an additional 1kb from the repeats. This is calculated by adding 1kb to the telomere sizes detected by Telseq.
Telomere loss in 20 divisions (kb)	The length of telomeres that have been lost during propagation of the clones. The samples underwent a minimum of 20 generations from the single progenitor cell to the clone. We assume 100bp loss per cell division.
Estimated telomere length in progenitor cell (kb)	The telomere length in the progenitor cells that gave rise to the clones. This is calculated by adding the value from "Telomere loss in 20 divisions (kb)" to "Estimated telomere restriction fragment (kb)"
Telomere length lost since newborn (kb)	The length of telomeres that have been lost since birth. This is calculated by subtracting the estimated telomere length in the progenitor cell from the length of telomeres in newborns (11kb).
Number of cell divisions	Minimum number of cell divisions that have occurred since birth to give rise to the progenitor cell from which we obtained the clones. This is calculated by dividing the value for "Telomere length lost since newborn (kb)" by 0.1 (100 bases lost per cell division).
Mutation/genome/cell division	The number of mutations accumulated in a genome per cell division. This is calculated by dividing the value for "Mutations" by "Number of cell divisions".
Mutations/Nt/cell division	This is calculated by dividing the value for "Mutation/genome/cell division" by the size of the diploid human genome (6E+6 bases)
Age of donors	The age of the donors when the biopsies were first collected.
Mutations/genome/Yr	The number of mutations accumulated in a genome per year. This is calculated by dividing the value for "Mutations" by "Age of donors".

## Sheet: S10
Samples	Mutations	Telomere size(kb)	Estimated telomere restriction fragment (kb)	Telomere loss in 20 divisions (kb)	Estimated telomere length in progenitor cell (kb)	Telomere length lost since newborn (kb)	Number of cell divisions	Mutation/genome/cell division	Mutations/Nt/cell division	Age of donors	Mutations/genome/Yr
D1-R-H1	1373	2.04052	3.04052	2	5.04052	5.95948	59.5948	23.0389	3.83982e-09	62	22.1452
D1-R-H2	707	1.21175	2.21175	2	4.21175	6.78825	67.8825	10.4151	1.73584e-09	62	11.4032
D1-L-H	581	1.25461	2.25461	2	4.25461	6.74539	67.4539	8.61329	1.43555e-09	62	9.37097
D1-R-F	1056	1.24692	2.24692	2	4.24692	6.75308	67.5308	15.6373	2.60622e-09	62	17.0323
D1-L-F1	5309	1.28512	2.28512	2	4.28512	6.71488	67.1488	79.0632	1.31772e-08	62	85.629
D1-L-F2	3879	1.03227	2.03227	2	4.03227	6.96773	69.6773	55.6709	9.27849e-09	62	62.5645
D2-R-H	1981	1.26142	2.26142	2	4.26142	6.73858	67.3858	29.3979	4.89965e-09	58	34.1552
D2-L-H	4612	1.40182	2.40182	2	4.40182	6.59818	65.9818	69.8981	1.16497e-08	58	79.5172
D2-R-F	12743	1.11593	2.11593	2	4.11593	6.88407	68.8407	185.109	3.08514e-08	58	219.707
D2-L-F	8600	1.07036	2.07036	2	4.07036	6.92964	69.2964	124.105	2.06841e-08	58	148.276
