# Supplementary material for: The Impact of Environmental and Endogenous Damage on Somatic Mutation Load in Human Skin Fibroblasts
Source: PLoS Genet. 2016 Oct 27;12(10):e1006385. doi: 10.1371/journal.pgen.1006385 (PMC5082821; doi:10.1371/journal.pgen.1006385)
Supplement: S11 Table — (XLSX) [file pgen.1006385.s023.xlsx]

## Sheet: Legend
S11 Table
Motif-specific mutation enrichment and minimum mutation loads. When mutation motifs are shown in tri-nucleotide format, mutated nucleotide is capitalized and flanking nucleotides are in small letters. All nucleotides of motifs in DNA sequence context are shown in small letters.
The following nomenclature for nucleotides is used in the table:
n = A, T, G or C
y = C or T
r = A or G
The sheets in the table are as follows:
S11a	nCg-->nTg mutation signature analysis
S11b	yCn-->yTn mutation signature analysis
S11c	nTt-->nCt mutation signature analysis
S11d	CC-->TT mutation counts
S11e	rCg-->rTg mutation signature analysis
S11f	yCg-->yTg mutation signature analysis
S11g	rTt-->rCt mutation signature analysis
S11h	yTt-->yCt mutation signature analysis
The fields in the table are as follows:
Sample	unique clone ID.
mutations	the total number of mutations identified in a sample.
complex	the total number of complex mutations (multiple sequence changes within 10 nucleotides of each other) identified in a sample.
substitutions	the total number of base substitutions identified in a sample.
bases	the total number of bases within 20 nucleotides to the left and right of the mutated base (41 nucleotide sequence contexts) in a sample. This is equivalent to the number of base substitutions in a sample multiplied by 41.
A_to_T	the total number of adenine to thymine substitutions in a sample.
A_to_G	the total number of adenine to guanine substitutions in a sample.
A_to_C	the total number of adenine to cytosine substitutions in a sample.
A	the total number of adenine substitutions in a sample.
a	the total number of adenines present within all the 41 nucleotide contexts analyzed in a sample.
T_to_A	the total number of thymine to adenine substitutions in a sample.
T_to_C	the total number of thymine to cytosine substitutions in a sample.
T_to_G	the total number of thymine to guanine substitutions in a sample.
T	the total number of thymine substitutions in a sample.
t	the total number of thymines present within all the 41 nucleotide contexts analyzed in a sample.
G_to_C	the total number of guanine to cytosine substitutions in a sample.
G_to_T	the total number of guanine to thymine substitutions in a sample.
G_to_A	the total number of guanine to adenine substitutions in a sample.
G	the total number of guanine substitutions in a sample.
g	the total number of guanines present within all the 41 nucleotide contexts analyzed in a sample.
C_to_G	the total number of cytosine to guanine substitutions in a sample.
C_to_A	the total number of cytosine to adenine substitutions in a sample.
C_to_T	the total number of cytosine to thymine substitutions in a sample.
C	the total number of cytosine substitutions in a sample.
c	the total number of cytosines present within all the 41 nucleotide contexts analyzed in a sample.
nCg_to_G	the total number of cytosine to guanine substitutions in nCg motif resulting in nGg sequence in a sample.
nCg_to_A	the total number of cytosine to adenine substitutions in nCg motif resulting in nAg sequence in a sample.
nCg_to_T	the total number of cytosine to thymine substitutions in nCg motif resulting in nTg sequence in a sample.
nCg	the total number of cytosine substitutions in nCg motif resulting in nDg sequence in a sample, where D is A, G or T.
ncg	the total number of times the sequence ncg occurs in all of the 41 nucleotide sequence contexts of a sample.
nCg_per_mut	the fraction of total mutations in a sample in the nCg motif. This is calculated by dividing the value for “nCg” by the value for “mutations.”
nCg_per_C	the fraction of total substituted cytosinesin the nCg motif in a sample. This is calculated by dividing thevalue of “nCg” by the value for “C.”
ncg_per_c	the fraction of total ncg motifs in all the 41 nucleotide sequence contexts in a sample. This is calculated by dividing the value for “ncg” by the value for “c.”
enrich_nCg	the fold enrichment of cytosine substitutions in the nCg motif among all cytosines, over the fraction of cytosines in 41 nucleotide sequence contexts, that occur in the context of ncg. This is calculated by dividing the value for “nCg_per_C” by the value for “ncg_per_c.”
freq_nCg	the fraction of ncg sequence in all the 41 nucleotide contexts in a sample where the cytosine is substituted. This is calculated by dividing the value for “nCg” by the value for “ncg”
cGn_to_C	the total number of guanine to cytosine substitutions in cGn motif resulting in cCn sequence in a sample.
cGn_to_T	the total number of guanine to thymine substitutions in cGn motif resulting in cTn sequence in a sample.
cGn_to_A	the total number of guanine to thymine substitutions in cGn motif resulting in cAn sequence in a sample.
cGn	the total number of guanine substitutions in cGn motif resulting in cDn sequence in a sample, where D is A, G or T.
cgn	the total number of times the sequence cgn occurs in all of the 41 nucleotide sequence contexts of a sample.
cGn_per_mut	the fraction of total mutations in a sample in the cGn motif. This is calculated by dividing the value for “cGn” by the value for “mutations.”
cGn_per_G	the fraction of total substituted guanines in the cGn motif in a sample. This is calculated by dividing thevalue of “cGn” by the value for “G.”
cgn_per_g	the fraction of total cgn motifs in all the 41 nucleotide sequence contexts in a sample. This is calculated by dividing the value for “cgn” by the value for “g.”
enrich_cGn	the fold enrichment of guanine substitutions in the cGn motif among all guanines, over the fraction of guanines in 41 nucleotide sequence contexts, that occur in the context of ncg. This is calculated by dividing the value for “cGn_per_G” by the value for “cgn_per_g”
freq_cGn	the fraction of cgn sequence in all the 41 nucleotide contexts in a sample where the guanine is substituted. This is calculated by dividing the value for “cGn” by the value for “cgn”
[nCg_to_T]_per_mut	the fraction of total mutations in a sample that are in the nC g motif, i.e. the fraction of total mutations in a sample that fit one of the following:- cytosine to thymine substitutions in the sequence ncg, guanine to adenine substitutions in the sequences cgn. This is calculated by adding the values in the columns “nCg_to_T” and “cGn_to_A" and then dividing the resulting total by the value in “…
nCg_to_T+cGn_to_A	the total number or nCg to nTg mutations in a sample, i.e. the number of cytosine to thymine substitutions in the sequence ncg, and guanine to adenine substitutions in the sequence cgn, in the specified sample.
[(C_to_T)]-[(nCg_to_T)]	the number of cytosine to thymine substitutions that do not occur in the sequence ncg, plus the number of guanine to adenine substitutions that do not occur in a sequence context of cgn for a sample. This is calculated by adding the values in columns “G_to_A” and “C_to_T” and subtracting from the resulting total the value from “nCg_to_T+cGn_to_A”.
ncg+cgn	the number of times the sequences ncg and cgn occur in all the 41 nucleotide sequence contexts in a sample. This is calculated by adding the values in “ncg” and “cgn”
c-ncg	the number of cytosines and guanines in all the 41 nucleotide contexts in a sample that do not occur in the sequences ncg or cgn respectively. This is calculated by adding the values in “c” and “g” and subtracting from the total the value in “ncg+cgn.”
Fisher_p-value_nCg	p-value for statistical over-representation of mutations in the nCg motifs in a sample. The p-value produced by comparing for each sample the ratio of “nCg_to_T+cGn_to_A” to “[(C_to_T)]-[(nCg_to_T)]” to the ratio of “ncg+cgn” to “c-ncg” by a one sided Fisher’s exact text, predicting that the ratio of “nCg_to_T+cGn_to_A” to “[(C_to_T)]-[(nCg_to_T)]” is greater than the ratio of “ncg+cgn” to “c-ncg…
BH_Fisher_p-value_nCg	Benjamini-Hochberg-corrected p-values for statistical over-representation of nCg signature mutations in a sample. The resulting p-value generated by correcting the “Fisher_p-value_nCg” for multiple testing error by Benjamini-Hochberg (produced using p.adjust() in R).
bonferroni_Fisher_p-value_nCg	Bonferroni-corrected p-values for statistical over-representation of the nCg signature mutations in a sample. The resulting p-value generated by correcting the “Fisher_p-value_nCg” for multiple testing error by the Bonferroni method (produced using p.adjust() in R).
odds_ratio_nCg	the odds ratio calculated for the comparison of the ratio of “nCg_to_T+cGn_to_A” to “[(C_to_T)]-[(nCg_to_T)]” to the ratio of “ncg+cgn” to “c-ncg” in each sample.
95%_confidence_lower_nCg	the lower boundary of the 95% confidence interval for the odds ratio calculated for each sample in “odds_ratio_nCg”.
95%_confidence_upper_nCg	the upper boundary of the 95% confidence interval for the odds ratio calculated for each sample in “odds_ratio_nCg”. Since this is a one sided Fisher’s test ratio of “nCg_to_T+cGn_to_A” to “[(C_to_T)]-[(nCg_to_T)]” is greater than the ratio of “ncg+cgn” to “c-ncg,” this value is reported as “Inf” for infinite.
nCg_enrich	the enrichment over random of nCg pattern mutations. This is calculated as: [(nCg_to_T+cGn_to_A)/ (G_to_A)+(C_to_T)]/[ ncg+cgn/c+g].
nCg_MutLoad_MinEstimate	A minimum estimate of the number of nCg mutations in a sample. This estimate is calculated using the formula: ["nCg_to_T+cGn_to_A"]*[("nCg_enrich"-1)/"nCg_enrich"] to determine the number of CpG signature mutations in excess of what would be expected by random mutagenesis. Calculated values are rounded to the nearest whole number. nCg_MutLoad_MinEstimate is calculated only for samples with a BH_F…
yCn_to_G	the total number of cytosine to guanine substitutions in yCn motif resulting in yGn sequence in a sample.
yCn_to_A	the total number of cytosine to adenine substitutions in yCn motif resulting in yAg sequence in a sample.
yCn_to_T	the total number of cytosine to thymine substitutions in yCn motif resulting in yTg sequence in a sample.
yCn	the total number of cytosine substitutions in yCn motif resulting in yDg sequence in a sample, where D is A, G or T.
ycn	the total number of times the sequence ycn occurs in all of the 41 nucleotide sequence contexts of a sample.
yCn_per_mut	the fraction of total mutations in a sample in the yCn motif. This is calculated by dividing the value for “yCn” by the value for “mutations.”
yCn_per_C	the fraction of total substituted cytosines in the yCn motif in a sample. This is calculated by dividing thevalue of “yCn” by the value for “C.”
ycn_per_c	the fraction of total ycn motifs in all the 41 nucleotide sequence contexts in a sample. This is calculated by dividing the value for “ycn” by the value for “c.”
enrich_yCn	the fold enrichment of cytosine substitutions in the yCn motif among all cytosines, over the fraction of cytosines in 41 nucleotide sequence contexts, that occur in the context of ncg. This is calculated by dividing the value for “yCn_per_C” by the value for “ycn_per_c.”
freq_yCn	the fraction of ycn sequence in all the 41 nucleotide contexts in a sample where the cytosine is substituted. This is calculated by dividing the value for “yCn” by the value for “ycn”
nGr_to_C	the total number of guanine to cytosine substitutions in nGr motif resulting in nCr sequence in a sample.
nGr_to_T	the total number of guanine to thymine substitutions in nGr motif resulting in nTr sequence in a sample.
nGr_to_A	the total number of guanine to thymine substitutions in nGr motif resulting in nAr sequence in a sample.
nGr	the total number of guanine substitutions in nGr motif resulting in nDr sequence in a sample, where D is A, G or T.
ngr	the total number of times the sequence ngr occurs in all of the 41 nucleotide sequence contexts of a sample.
nGr_per_mut	the fraction of total mutations in a sample in the nGr motif. This is calculated by dividing the value for “nGr” by the value for “mutations.”
nGr_per_G	the fraction of total substituted guanines in the nGr motif in a sample. This is calculated by dividing thevalue of “nGr” by the value for “G.”
ngr_per_g	the fraction of total ngr motifs in all the 41 nucleotide sequence contexts in a sample. This is calculated by dividing the value for “ngr” by the value for “g.”
enrich_nGr	the fold enrichment of guanine substitutions in the nGr motif among all guanines, over the fraction of guanines in 41 nucleotide sequence contexts, that occur in the context of ngr. This is calculated by dividing the value for “nGr_per_G” by the value for “ngr_per_g”
freq_nGr	the fraction of ngr sequence in all the 41 nucleotide contexts in a sample where the guanine is substituted. This is calculated by dividing the value for “nGr” by the value for “ngr”
[yCn_to_T+nGr_to_A]_per_mut	the fraction of total mutations in a sample that are in the yCn motif, i.e. the fraction of total mutations in a sample that fit one of the following:- cytosine to thymine substitutions in the sequence ycn, guanine to adenine substitutions in the sequences ngr. This is calculated by adding the values in the columns “yCn_to_T” and “nGr_to_A" and then dividing the resulting total by the value in “m…
yCn_to_T+nGr_to_A	the total number or yCn to yTn mutations in a sample, i.e. the number of cytosine to thymine substitutions in the sequence ycn, and guanine to adenine substitutions in the sequence ngr, in the specified sample.
[(C_to_T)]-[(yCn_to_T)]	the number of cytosine to thymine substitutions that do not occur in the sequence ycn, plus the number of guanine to adenine substitutions that do not occur in a sequence context of ngr for a sample. This is calculated by adding the values in columns “G_to_A” and “C_to_T” and subtracting from the resulting total the value from “yCn_to_T+nGr_to_A”.
ycn+ngr	the number of times the sequences ycn and ngr occur in all the 41 nucleotide sequence contexts in a sample. This is calculated by adding the values in “ycn” and “ngr”
c-ycn	the number of cytosines and guanines in all the 41 nucleotide contexts in a sample that do not occur in the sequences ycn or ngr respectively. This is calculated by adding the values in “c” and “g” and subtracting from the total the value in “ycn+ngr.”
Fisher_p-value_yCn	p-value for statistical over-representation of mutations in the yCn motif in a sample. The p-value produced by comparing for each sample the ratio of “yCn_to_T+nGr_to_A” to “[(C_to_T)]-[(yCn_to_T)]” to the ratio of “ycn+ngr” to “c-ycn” by a one sided Fisher’s exact text, predicting that the ratio of “yCn_to_T+nGr_to_A” to “[(C_to_T)]-[(yCnto_T)]” is greater than the ratio of “ycn+ngr” to “c-ycn”.…
BH_Fisher_p-value_yCn	Benjamini-Hochberg-corrected p-values for statistical over-representation of yCn signature mutations in a sample. The resulting p-value generated by correcting the “Fisher_p-value_yCn” for multiple testing error by Benjamini-Hochberg (produced using p.adjust() in R).
bonferroni_Fisher_p-value_yCn	Bonferroni-corrected p-values for statistical over-representation of the yCn signature mutations in a sample. The resulting p-value generated by correcting the “Fisher_p-value_yCn” for multiple testing error by the Bonferroni method (produced using p.adjust() in R).
odds_ratio_yCn	the odds ratio calculated for the comparison of the ratio of “yCn_to_T+nGr_to_A” to “[(C_to_T)]-[(yCn_to_T)]” to the ratio of “ycn+ngr” to “c-ycn” in each sample.
95%_confidence_lower_yCn	the lower boundary of the 95% confidence interval for the odds ratio calculated for each sample in “odds_ratio_yCn”.
95%_confidence_upper_yCn	the upper boundary of the 95% confidence interval for the odds ratio calculated for each sample in “odds_ratio_yCn”. Since this is a one sided Fisher’s test ratio of “yCn_to_T+nGr_to_A” to “[(C_to_T)]-[(yCn_to_T)]” is greater than the ratio of “ycn+ngr” to “c-ycn” this value is reported as “Inf” for infinite.
yCn_enrich	the enrichment over random of yCn pattern mutations. This is calculated as: [(yCn_to_T+nGr_to_A/ (G_to_A)+(C_to_T)]/[ (ycn+ngr)/(c+g)].
yCn_MutLoad_MinEstimate	A minimum estimate of the number of yCn mutations in a sample. This estimate is calculated using the formula: ["yCn_to_T+nGr_to_A"]*[("yCn_enrich"-1)/"yCn_enrich"] to determine the number of yCn signature mutations in excess of what would be expected by random mutagenesis. Calculated values are rounded to the nearest whole number. yCn_MutLoad_MinEstimate is calculated only for samples with a BH_F…
nTt_to_A	the total number of thymine to adenine substitutions in nTt motif resulting in nAt sequence in a sample.
nTt_to_C	the total number of thymine to cytosine substitutions in nTt motif resulting in nCt sequence in a sample.
nTt_to_G	the total number of thymine to guanine substitutions in nTt motif resulting in nGt sequence in a sample.
nTt	the total number of thymine substitutions in nTt motif resulting in nDt sequence in a sample, where D is A, G or T.
ntt	the total number of times the sequence ntt occurs in all of the 41 nucleotide sequence contexts of a sample.
nTt_per_mut	the fraction of total mutations in a sample in the nTt motif. This is calculated by dividing the value for “nTt” by the value for “mutations.”
nTt_per_T	the fraction of total substituted thymines in the nTt motif in a sample. This is calculated by dividing thevalue of “nTt” by the value for “T.”
ntt_per_t	the fraction of total ntt motifs in all the 41 nucleotide sequence contexts in a sample. This is calculated by dividing the value for “ntt” by the value for “t”
enrich_nTt	the fold enrichment of thymine substitutions in the nTt motif among all thymines over the fraction of thymines in 41 nucleotide sequence contexts, that occur in the context of ntt. This is calculated by dividing the value for “nTt_per_T” by the value for “ntt_per_t.”
freq_nTt	the fraction of ntt sequence in all the 41 nucleotide contexts in a sample where the thymine is substituted. This is calculated by dividing the value for “nTt” by the value for “ntt”
aAn_to_T	the total number of adenine to thymine substitutions in aAn motif resulting in aTn sequence in a sample.
aAn_to_G	the total number of adenine to guanine substitutions in aAn motif resulting in aGn sequence in a sample.
aAn_to_C	the total number of adenine to cytosine substitutions in aAn motif resulting in aCn sequence in a sample.
aAn	the total number of adenine substitutions in aAn motif resulting in aDn sequence in a sample, where D is A, G or T.
aan	the total number of times the sequence aan occurs in all of the 41 nucleotide sequence contexts of a sample.
aAn_per_mut	the fraction of total mutations in a sample in the aAn motif. This is calculated by dividing the value for “aAn” by the value for “mutations.”
aAn_per_A	the fraction of total substituted adenines in the aAn motif in a sample. This is calculated by dividing thevalue of “aAn” by the value for “A”
aan_per_a	the fraction of total aan motifs in all the 41 nucleotide sequence contexts in a sample. This is calculated by dividing the value for “aan” by the value for “a”
enrich_aAn	the fold enrichment of adenine substitutions in the aAn motif among all adenines, over the fraction of adenines in 41 nucleotide sequence contexts, that occur in the context of aan. This is calculated by dividing the value for “aAn_per_A” by the value for “aan_per_a”
freq_aAn	the fraction of aan sequence in all the 41 nucleotide contexts in a sample where the adenine is substituted. This is calculated by dividing the value for “aAn” by the value for “aan”
[nTt_to_C+aAn_to_G]_per_mut	the fraction of total mutations in a sample that are in the nTt motif, i.e. the fraction of total mutations in a sample that fit one of the following:- thymine to cytosine substitutions in the sequence ntt, adenine to guanine substitutions in the sequences aan. This is calculated by adding the values in the columns “nTt_to_C” and “aAn_to_G" and then dividing the resulting total by the value in “m…
nTt_to_C+aAn_to_G	the total number or nTt to nCt mutations in a sample, i.e. the number of thymine to cytosine substitutions in the sequence ntt, and adenine to guanine substitutions in the sequence aan, in the specified sample.
[(T_to_C)]-[(nTt_to_C)]	the number of thymine to cytosine substitutions that do not occur in the sequence ntt, plus the number of adenine to guanine substitutions that do not occur in a sequence context of aan for a sample. This is calculated by adding the values in columns “T_to_C” and “A_to_G” and subtracting from the resulting total the value from “nTt_to_C+aAn_to_G”.
ntt+aan	the number of times the sequences ntt and aan occur in all the 41 nucleotide sequence contexts in a sample. This is calculated by adding the values in “ntt” and “aan”
t-ntt	the number of thymines and adenines in all the 41 nucleotide contexts in a sample that do not occur in the sequences ntt or aan respectively. This is calculated by adding the values in “t” and “a” and subtracting from the total the value in “ntt+aan.”
Fisher_p-value_nTt	p-value for statistical over-representation of mutations in the nTt motif in a sample. The p-value produced by comparing for each sample the ratio of “nTt_to_C+aAn_to_G” to “[(T_to_C)]-[(nTt_to_C)]” to the ratio of “ntt+aan” to “t-ntt” by a one sided Fisher’s exact text, predicting that the ratio of “nTt_to_C+aAn_to_G” to “[(T_to_C)]-[(nTt_to_C)]” is greater than the ratio of “ntt+aan” to “t-ntt”…
BH_Fisher_p-value_nTt	Benjamini-Hochberg-corrected p-values for statistical over-representation of nTt signature mutations in a sample. The resulting p-value generated by correcting the “Fisher_p-value_nTt” for multiple testing error by Benjamini-Hochberg (produced using p.adjust() in R).
bonferroni_Fisher_p-value_nTt	Bonferroni-corrected p-values for statistical over-representation of the nTt signature mutations in a sample. The resulting p-value generated by correcting the “Fisher_p-value_nTt” for multiple testing error by the Bonferroni method (produced using p.adjust() in R).
odds_ratio_nTt	the odds ratio calculated for the comparison of the ratio of “nTt_to_C+aAn_to_G” to “[(T_to_C)]-[(nTt_to_C)]” to the ratio of “ntt+aan” to “t-ntt” in each sample.
95%_confidence_lower_nTt	the lower boundary of the 95% confidence interval for the odds ratio calculated for each sample in “odds_ratio_nTt”.
95%_confidence_upper_nTt	the upper boundary of the 95% confidence interval for the odds ratio calculated for each sample in “odds_ratio_nTt”. Since this is a one sided Fisher’s test ratio of “nTt_to_C+aAn_to_G” to “[(T_to_C)]-[(nTt_to_C)]” is greater than the ratio of “ntt+aan” to “t-ntt” this value is reported as “Inf” for infinite.
nTt_enrich	the enrichment over random of nTt pattern mutations. This is calculated as: [(nTt_to_C+aAn_to_G/ (T_to_C)+(A_to_G)]/[ (ntt+aan)/(t+a)].
nTt_MutLoad_MinEstimate	A minimum estimate of the number of nTt mutations in a sample. This estimate is calculated using the formula: ["nTt_to_C+aAn_to_G"]*[("nTt_enrich"-1)/"nTt_enrich"] to determine the number of nTt signature mutations in excess of what would be expected by random mutagenesis. Calculated values are rounded to the nearest whole number. nTt_MutLoad_MinEstimate is calculated only for samples with a BH_F…
CC_to_TT_counts	Total number of CC to TT tandem dinucleotide changes
rCg_to_G	the total number of cytosine to guanine substitutions in rCg motif resulting in rGg sequence in a sample.
rCg_to_A	the total number of cytosine to adenine substitutions in rCg motif resulting in rAg sequence in a sample.
rCg_to_T	the total number of cytosine to thymine substitutions in rCg motif resulting in rTg sequence in a sample.
rCg	the total number of cytosine substitutions in rCg motif resulting in rDg sequence in a sample, where D is A, G or T.
rcg	the total number of times the sequence ncg occurs in all of the 41 nucleotide sequence contexts of a sample.
rCg_per_mut	the fraction of total mutations in a sample in the rCg motif. This is calculated by dividing the value for “rCg” by the value for “mutations.”
rCg_per_C	the fraction of total substituted cytosinesin the rCg motif in a sample. This is calculated by dividing thevalue of “rCg” by the value for “C.”
rcg_per_c	the fraction of total ncg motifs in all the 41 nucleotide sequence contexts in a sample. This is calculated by dividing the value for “rcg” by the value for “c.”
enrich_rCg	the fold enrichment of cytosine substitutions in the rCg motif among all cytosines, over the fraction of cytosines in 41 nucleotide sequence contexts, that occur in the context of rcg. This is calculated by dividing the value for “rCg_per_C” by the value for “rcg_per_c.”
freq_rCg	the fraction of ncg sequence in all the 41 nucleotide contexts in a sample where the cytosine is substituted. This is calculated by dividing the value for “rCg” by the value for “rcg”
cGy_to_C	the total number of guanine to cytosine substitutions in cGy motif resulting in cCy sequence in a sample.
cGy_to_T	the total number of guanine to thymine substitutions in cGy motif resulting in cTy sequence in a sample.
cGy_to_A	the total number of guanine to thymine substitutions in cGy motif resulting in cAy sequence in a sample.
cGy	the total number of guanine substitutions in cGy motif resulting in cDy sequence in a sample, where D is A, G or T.
cgy	the total number of times the sequence cgy occurs in all of the 41 nucleotide sequence contexts of a sample.
cGy_per_mut	the fraction of total mutations in a sample in the cGy motif. This is calculated by dividing the value for “cGy” by the value for “mutations.”
cGy_per_G	the fraction of total substituted guanines in the cGy motif in a sample. This is calculated by dividing thevalue of “cGy” by the value for “G.”
cgy_per_g	the fraction of total cgn motifs in all the 41 nucleotide sequence contexts in a sample. This is calculated by dividing the value for “cgy” by the value for “g.”
enrich_cGy	the fold enrichment of guanine substitutions in the cGy motif among all guanines, over the fraction of guanines in 41 nucleotide sequence contexts, that occur in the context ofcgy. This is calculated by dividing the value for “cGy_per_G” by the value for “cgy_per_g”
freq_cGy	the fraction of cgn sequence in all the 41 nucleotide contexts in a sample where the guanine is substituted. This is calculated by dividing the value for “cGy” by the value for “cgy”
[rCg_to_T]_per_mut	the fraction of total mutations in a sample that are in the rC g motif, i.e. the fraction of total mutations in a sample that fit one of the following:- cytosine to thymine substitutions in the sequence rcg, guanine to adenine substitutions in the sequences cgy. This is calculated by adding the values in the columns “rCg_to_T” and “cGy_to_A" and then dividing the resulting total by the value in “…
yCg_to_T+cGy_to_A	the total number or rCg to rTg mutations in a sample, i.e. the number of cytosine to thymine substitutions in the sequence rcg, and guanine to adenine substitutions in the sequence cgy, in the specified sample.
[(C_to_T)]-[(rCg_to_T)]	the number of cytosine to thymine substitutions that do not occur in the sequence rcg, plus the number of guanine to adenine substitutions that do not occur in a sequence context of cgy for a sample. This is calculated by adding the values in columns “G_to_A” and “C_to_T” and subtracting from the resulting total the value from “rCg_to_T+cGy_to_A”.
rcg+cgy	the number of times the sequences rcg and cgy occur in all the 41 nucleotide sequence contexts in a sample. This is calculated by adding the values in “rcg” and “cgy”
c-rcg	the number of cytosines and guanines in all the 41 nucleotide contexts in a sample that do not occur in the sequences rcg or cgy respectively. This is calculated by adding the values in “c” and “g” and subtracting from the total the value in “rcg+cgy.”
Fisher_p-value_rCg	p-value for statistical over-representation of mutations in the rCg motifs in a sample. The p-value produced by comparing for each sample the ratio of “rCg_to_T+cGy_to_A” to “[(C_to_T)]-[(rCg_to_T)]” to the ratio of “rcg+cgy” to “c-rcg” by a one sided Fisher’s exact text, predicting that the ratio of “rCg_to_T+cGy_to_A” to “[(C_to_T)]-[(rCg_to_T)]” is greater than the ratio of “rcg+cgy” to “c-ycg…
BH_Fisher_p-value_rCg	Benjamini-Hochberg-corrected p-values for statistical over-representation of rCg signature mutations in a sample. The resulting p-value generated by correcting the “Fisher_p-value_rCg” for multiple testing error by Benjamini-Hochberg (produced using p.adjust() in R).
bonferroni_Fisher_p-value_rCg	Bonferroni-corrected p-values for statistical over-representation of the rCg signature mutations in a sample. The resulting p-value generated by correcting the “Fisher_p-value_rCg” for multiple testing error by the Bonferroni method (produced using p.adjust() in R).
odds_ratio_rCg	the odds ratio calculated for the comparison of the ratio of “rCg_to_T+cGy_to_A” to “[(C_to_T)]-[(rCg_to_T)]” to the ratio of “rcg+cgy” to “c-rcg” in each sample.
95%_confidence_lower_rCg	the lower boundary of the 95% confidence interval for the odds ratio calculated for each sample in “odds_ratio_rCg”.
95%_confidence_upper_rCg	the upper boundary of the 95% confidence interval for the odds ratio calculated for each sample in “odds_ratio_rCg”. Since this is a one sided Fisher’s test ratio of “rCg_to_T+cGy_to_A” to “[(C_to_T)]-[(rCg_to_T)]” is greater than the ratio of “rcg+cgy” to “c-rcg,” this value is reported as “Inf” for infinite.
rCg_enrich	the enrichment over random of rCg pattern mutations. This is calculated as: [(rCg_to_T+cGy_to_A)/ (G_to_A)+(C_to_T)]/[ rcg+cgy/c+g].
rCg_MutLoad_MinEstimate	A minimum estimate of the number of rCg mutations in a sample. This estimate is calculated using the formula: ["rCg_to_T+cGy_to_A"]*[("rCg_enrich"-1)/"rCg_enrich"] to determine the number of CpG signature mutations in excess of what would be expected by random mutagenesis. Calculated values are rounded to the nearest whole number. rCg_MutLoad_MinEstimate is calculated only for samples with a BH_F…
yCg_to_G	the total number of cytosine to guanine substitutions in yCg motif resulting in yGg sequence in a sample.
yCg_to_A	the total number of cytosine to adenine substitutions in yCg motif resulting in yAg sequence in a sample.
yCg_to_T	the total number of cytosine to thymine substitutions in yCg motif resulting in yTg sequence in a sample.
yCg	the total number of cytosine substitutions in yCg motif resulting in yDg sequence in a sample, where D is A, G or T.
ycg	the total number of times the sequence ncg occurs in all of the 41 nucleotide sequence contexts of a sample.
yCg_per_mut	the fraction of total mutations in a sample in the yCg motif. This is calculated by dividing the value for “yCg” by the value for “mutations.”
yCg_per_C	the fraction of total substituted cytosinesin the yCg motif in a sample. This is calculated by dividing thevalue of “yCg” by the value for “C.”
ycg_per_c	the fraction of total ncg motifs in all the 41 nucleotide sequence contexts in a sample. This is calculated by dividing the value for “ycg” by the value for “c.”
enrich_yCg	the fold enrichment of cytosine substitutions in the yCg motif among all cytosines, over the fraction of cytosines in 41 nucleotide sequence contexts, that occur in the context of ycg. This is calculated by dividing the value for “yCg_per_C” by the value for “ycg_per_c.”
freq_yCg	the fraction of ncg sequence in all the 41 nucleotide contexts in a sample where the cytosine is substituted. This is calculated by dividing the value for “yCg” by the value for “ycg”
cGr_to_C	the total number of guanine to cytosine substitutions in cGr motif resulting in cCr sequence in a sample.
cGr_to_T	the total number of guanine to thymine substitutions in cGr motif resulting in cTr sequence in a sample.
cGr_to_A	the total number of guanine to thymine substitutions in cGr motif resulting in cAr sequence in a sample.
cGr	the total number of guanine substitutions in cGr motif resulting in cDr sequence in a sample, where D is A, G or T.
cgr	the total number of times the sequence cgr occurs in all of the 41 nucleotide sequence contexts of a sample.
cGr_per_mut	the fraction of total mutations in a sample in the cGr motif. This is calculated by dividing the value for “cGr” by the value for “mutations.”
cGr_per_G	the fraction of total substituted guanines in the cGr motif in a sample. This is calculated by dividing thevalue of “cGr” by the value for “G.”
cgr_per_g	the fraction of total cgn motifs in all the 41 nucleotide sequence contexts in a sample. This is calculated by dividing the value for “cgr” by the value for “g.”
enrich_cGr	the fold enrichment of guanine substitutions in the cGr motif among all guanines, over the fraction of guanines in 41 nucleotide sequence contexts, that occur in the context ofcgr. This is calculated by dividing the value for “cGr_per_G” by the value for “cgr_per_g”
freq_cGr	the fraction of cgn sequence in all the 41 nucleotide contexts in a sample where the guanine is substituted. This is calculated by dividing the value for “cGr” by the value for “cgr”
[yCg_to_T]_per_mut	the fraction of total mutations in a sample that are in the rC g motif, i.e. the fraction of total mutations in a sample that fit one of the following:- cytosine to thymine substitutions in the sequence ycg, guanine to adenine substitutions in the sequences cgr. This is calculated by adding the values in the columns “yCg_to_T” and “cGr_to_A" and then dividing the resulting total by the value in “…
yCg_to_T+cGr_to_A	the total number or yCg to yTg mutations in a sample, i.e. the number of cytosine to thymine substitutions in the sequence ycg, and guanine to adenine substitutions in the sequence cgr, in the specified sample.
[(C_to_T)]-[(yCg_to_T)]	the number of cytosine to thymine substitutions that do not occur in the sequence ycg, plus the number of guanine to adenine substitutions that do not occur in a sequence context of cgr for a sample. This is calculated by adding the values in columns “G_to_A” and “C_to_T” and subtracting from the resulting total the value from “yCg_to_T+cGr_to_A”.
ycg+cgr	the number of times the sequences ycg and cgr occur in all the 41 nucleotide sequence contexts in a sample. This is calculated by adding the values in “ycg” and “cgr”
c-ycg	the number of cytosines and guanines in all the 41 nucleotide contexts in a sample that do not occur in the sequences ycg or cgr respectively. This is calculated by adding the values in “c” and “g” and subtracting from the total the value in “ycg+cgr.”
Fisher_p-value_yCg	p-value for statistical over-representation of mutations in the yCg motifs in a sample. The p-value produced by comparing for each sample the ratio of “yCg_to_T+cGr_to_A” to “[(C_to_T)]-[(yCg_to_T)]” to the ratio of “ycg+cgr” to “c-ycg” by a one sided Fisher’s exact text, predicting that the ratio of “yCg_to_T+cGr_to_A” to “[(C_to_T)]-[(yCg_to_T)]” is greater than the ratio of “ycg+cgr” to “c-ycg…
BH_Fisher_p-value_yCg	Benjamini-Hochberg-corrected p-values for statistical over-representation of yCg signature mutations in a sample. The resulting p-value generated by correcting the “Fisher_p-value_yCg” for multiple testing error by Benjamini-Hochberg (produced using p.adjust() in R).
bonferroni_Fisher_p-value_yCg	Bonferroni-corrected p-values for statistical over-representation of the yCg signature mutations in a sample. The resulting p-value generated by correcting the “Fisher_p-value_yCg” for multiple testing error by the Bonferroni method (produced using p.adjust() in R).
odds_ratio_yCg	the odds ratio calculated for the comparison of the ratio of “yCg_to_T+cGr_to_A” to “[(C_to_T)]-[(yCg_to_T)]” to the ratio of “ycg+cgr” to “c-ycg” in each sample.
95%_confidence_lower_yCg	the lower boundary of the 95% confidence interval for the odds ratio calculated for each sample in “odds_ratio_yCg”.
95%_confidence_upper_yCg	the upper boundary of the 95% confidence interval for the odds ratio calculated for each sample in “odds_ratio_yCg”. Since this is a one sided Fisher’s test ratio of “yCg_to_T+cGr_to_A” to “[(C_to_T)]-[(yCg_to_T)]” is greater than the ratio of “ycg+cgr” to “c-ycg,” this value is reported as “Inf” for infinite.
yCg_enrich	the enrichment over random of yCg pattern mutations. This is calculated as: [(yCg_to_T+cGr_to_A)/ (G_to_A)+(C_to_T)]/[ ycg+cgr/c+g].
yCg_MutLoad_MinEstimate	A minimum estimate of the number of yCg mutations in a sample. This estimate is calculated using the formula: ["yCg_to_T+cGr_to_A"]*[("yCg_enrich"-1)/"yCg_enrich"] to determine the number of CpG signature mutations in excess of what would be expected by random mutagenesis. Calculated values are rounded to the nearest whole number. yCg_MutLoad_MinEstimate is calculated only for samples with a BH_F…
rTt_to_A	the total number of thymine to adenine substitutions in rTt motif resulting in rAt sequence in a sample.
rTt_to_C	the total number of thymine to cytosine substitutions in rTt motif resulting in rCt sequence in a sample.
rTt_to_G	the total number of thymine to guanine substitutions in rTt motif resulting in rGt sequence in a sample.
rTt	the total number of thymine substitutions in rTt motif resulting in rDt sequence in a sample, where D is A, G or T.
rtt	the total number of times the sequence rtt occurs in all of the 41 nucleotide sequence contexts of a sample.
rTt_per_mut	the fraction of total mutations in a sample in the rTt motif. This is calculated by dividing the value for “rTt” by the value for “mutations.”
rTt_per_T	the fraction of total substituted thymines in the rTt motif in a sample. This is calculated by dividing thevalue of “rTt” by the value for “T.”
rtt_per_t	the fraction of total rtt motifs in all the 41 nucleotide sequence contexts in a sample. This is calculated by dividing the value for “rtt” by the value for “t”
enrich_rTt	the fold enrichment of thymine substitutions in the rTt motif among all thymines over the fraction of thymines in 41 nucleotide sequence contexts, that occur in the context of rtt. This is calculated by dividing the value for “rTt_per_T” by the value for “rtt_per_t.”
freq_rTt	the fraction of rtt sequence in all the 41 nucleotide contexts in a sample where the thymine is substituted. This is calculated by dividing the value for “rTt” by the value for “rtt”
aAy_to_T	the total number of adenine to thymine substitutions in aAy motif resulting in aTy sequence in a sample.
aAy_to_G	the total number of adenine to guanine substitutions in aAy motif resulting in aGy sequence in a sample.
aAy_to_C	the total number of adenine to cytosine substitutions in aAy motif resulting in aCy sequence in a sample.
aAy	the total number of adenine substitutions in aAy motif resulting in aDy sequence in a sample, where D is A, G or T.
aay	the total number of times the sequence aay occurs in all of the 41 nucleotide sequence contexts of a sample.
aAy_per_mut	the fraction of total mutations in a sample in the aAy motif. This is calculated by dividing the value for “aAy” by the value for “mutations.”
aAy_per_A	the fraction of total substituted adenines in the aAy motif in a sample. This is calculated by dividing thevalue of “aAy” by the value for “A”
aay_per_a	the fraction of total aay motifs in all the 41 nucleotide sequence contexts in a sample. This is calculated by dividing the value for “aay” by the value for “a”
enrich_aAy	the fold enrichment of adenine substitutions in the aAy motif among all adenines, over the fraction of adenines in 41 nucleotide sequence contexts, that occur in the context of aay. This is calculated by dividing the value for “aAy_per_A” by the value for “aay_per_a”
freq_aAy	the fraction of aay sequence in all the 41 nucleotide contexts in a sample where the adenine is substituted. This is calculated by dividing the value for “aAy” by the value for “aay”
[rTt_to_C+aAy_to_G]_per_mut	the fraction of total mutations in a sample that are in the rTt motif, i.e. the fraction of total mutations in a sample that fit one of the following:- thymine to cytosine substitutions in the sequence rtt, adenine to guanine substitutions in the sequences aay. This is calculated by adding the values in the columns “rTt_to_C” and “aAy_to_G" and then dividing the resulting total by the value in “m…
rTt_to_C+aAy_to_G	the total number or rTt to nCt mutations in a sample, i.e. the number of thymine to cytosine substitutions in the sequence rtt, and adenine to guanine substitutions in the sequence aay, in the specified sample.
[(T_to_C)]-[(rTt_to_C)]	the number of thymine to cytosine substitutions that do not occur in the sequence rtt, plus the number of adenine to guanine substitutions that do not occur in a sequence context of aay for a sample. This is calculated by adding the values in columns “T_to_C” and “A_to_G” and subtracting from the resulting total the value from “rTt_to_C+aAy_to_G”.
rtt+aay	the number of times the sequences rtt and aay occur in all the 41 nucleotide sequence contexts in a sample. This is calculated by adding the values in “rtt” and “aay”
t-rtt	the number of thymines and adenines in all the 41 nucleotide contexts in a sample that do not occur in the sequences rtt or aay respectively. This is calculated by adding the values in “t” and “a” and subtracting from the total the value in “rtt+aay.”
Fisher_p-value_rTt	p-value for statistical over-representation of mutations in the rTt motif in a sample. The p-value produced by comparing for each sample the ratio of “rTt_to_C+aAy_to_G” to “[(T_to_C)]-[(rTt_to_C)]” to the ratio of “rtt+aay” to “t-rtt” by a one sided Fisher’s exact text, predicting that the ratio of “rTt_to_C+aAy_to_G” to “[(T_to_C)]-[(rTt_to_C)]” is greater than the ratio of “rtt+aay” to “t-rtt”…
BH_Fisher_p-value_rTt	Benjamini-Hochberg-corrected p-values for statistical over-representation of rTt signature mutations in a sample. The resulting p-value generated by correcting the “Fisher_p-value_rTt” for multiple testing error by Benjamini-Hochberg (produced using p.adjust() in R).
bonferroni_Fisher_p-value_rTt	Bonferroni-corrected p-values for statistical over-representation of the rTt signature mutations in a sample. The resulting p-value generated by correcting the “Fisher_p-value_rTt” for multiple testing error by the Bonferroni method (produced using p.adjust() in R).
odds_ratio_rTt	the odds ratio calculated for the comparison of the ratio of “rTt_to_C+aAy_to_G” to “[(T_to_C)]-[(rTt_to_C)]” to the ratio of “rtt+aay” to “t-rtt” in each sample.
95%_confidence_lower_rTt	the lower boundary of the 95% confidence interval for the odds ratio calculated for each sample in “odds_ratio_rTt”.
95%_confidence_upper_rTt	the upper boundary of the 95% confidence interval for the odds ratio calculated for each sample in “odds_ratio_rTt”. Since this is a one sided Fisher’s test ratio of “rTt_to_C+aAy_to_G” to “[(T_to_C)]-[(rTt_to_C)]” is greater than the ratio of “rtt+aay” to “t-rtt” this value is reported as “Inf” for infinite.
rTt_enrich	the enrichment over random of rTt pattern mutations. This is calculated as: [(rTt_to_C+aAy_to_G/ (T_to_C)+(A_to_G)]/[ (rtt+aay)/(t+a)].
rTt_MutLoad_MinEstimate	A minimum estimate of the number of rTt mutations in a sample. This estimate is calculated using the formula: ["rTt_to_C+aAy_to_G"]*[("rTt_enrich"-1)/"rTt_enrich"] to determine the number of rTt signature mutations in excess of what would be expected by random mutagenesis. Calculated values are rounded to the nearest whole number. rTt_MutLoad_MinEstimate is calculated only for samples with a BH_F…
yTt_to_A	the total number of thymine to adenine substitutions in yTt motif resulting in yAt sequence in a sample.
yTt_to_C	the total number of thymine to cytosine substitutions in yTt motif resulting in yCt sequence in a sample.
yTt_to_G	the total number of thymine to guanine substitutions in yTt motif resulting in yGt sequence in a sample.
yTt	the total number of thymine substitutions in yTt motif resulting in yDt sequence in a sample, where D is A, G or T.
ytt	the total number of times the sequence ytt occurs in all of the 41 nucleotide sequence contexts of a sample.
yTt_per_mut	the fraction of total mutations in a sample in the yTt motif. This is calculated by dividing the value for “yTt” by the value for “mutations.”
yTt_per_T	the fraction of total substituted thymines in the yTt motif in a sample. This is calculated by dividing thevalue of “yTt” by the value for “T.”
ytt_per_t	the fraction of total ytt motifs in all the 41 nucleotide sequence contexts in a sample. This is calculated by dividing the value for “ytt” by the value for “t”
enrich_yTt	the fold enrichment of thymine substitutions in the yTt motif among all thymines over the fraction of thymines in 41 nucleotide sequence contexts, that occur in the context of ytt. This is calculated by dividing the value for “yTt_per_T” by the value for “ytt_per_t.”
freq_yTt	the fraction of ytt sequence in all the 41 nucleotide contexts in a sample where the thymine is substituted. This is calculated by dividing the value for “yTt” by the value for “ytt”
aAr_to_T	the total number of adenine to thymine substitutions in aAr motif resulting in aTr sequence in a sample.
aAr_to_G	the total number of adenine to guanine substitutions in aAr motif resulting in aGr sequence in a sample.
aAr_to_C	the total number of adenine to cytosine substitutions in aAr motif resulting in aCr sequence in a sample.
aAr	the total number of adenine substitutions in aAr motif resulting in aDr sequence in a sample, where D is A, G or T.
aar	the total number of times the sequence aar occurs in all of the 41 nucleotide sequence contexts of a sample.
aAr_per_mut	the fraction of total mutations in a sample in the aAr motif. This is calculated by dividing the value for “aAr” by the value for “mutations.”
aAr_per_A	the fraction of total substituted adenines in the aAr motif in a sample. This is calculated by dividing thevalue of “aAr” by the value for “A”
aar_per_a	the fraction of total aar motifs in all the 41 nucleotide sequence contexts in a sample. This is calculated by dividing the value for “aar” by the value for “a”
enrich_aAr	the fold enrichment of adenine substitutions in the aAr motif among all adenines, over the fraction of adenines in 41 nucleotide sequence contexts, that occur in the context of aar. This is calculated by dividing the value for “aAr_per_A” by the value for “aar_per_a”
freq_aAr	the fraction of aar sequence in all the 41 nucleotide contexts in a sample where the adenine is substituted. This is calculated by dividing the value for “aAr” by the value for “aar”
[yTt_to_C+aAr_to_G]_per_mut	the fraction of total mutations in a sample that are in the yTt motif, i.e. the fraction of total mutations in a sample that fit one of the following:- thymine to cytosine substitutions in the sequence ytt, adenine to guanine substitutions in the sequences aar. This is calculated by adding the values in the columns “yTt_to_C” and “aAr_to_G" and then dividing the resulting total by the value in “m…
yTt_to_C+aAr_to_G	the total number or yTt to nCt mutations in a sample, i.e. the number of thymine to cytosine substitutions in the sequence ytt, and adenine to guanine substitutions in the sequence aar, in the specified sample.
[(T_to_C)]-[(yTt_to_C)]	the number of thymine to cytosine substitutions that do not occur in the sequence ytt, plus the number of adenine to guanine substitutions that do not occur in a sequence context of aar for a sample. This is calculated by adding the values in columns “T_to_C” and “A_to_G” and subtracting from the resulting total the value from “yTt_to_C+aAr_to_G”.
ytt+aar	the number of times the sequences ytt and aar occur in all the 41 nucleotide sequence contexts in a sample. This is calculated by adding the values in “ytt” and “aar”
t-ytt	the number of thymines and adenines in all the 41 nucleotide contexts in a sample that do not occur in the sequences ytt or aar respectively. This is calculated by adding the values in “t” and “a” and subtracting from the total the value in “ytt+aar.”
Fisher_p-value_yTt	p-value for statistical over-representation of mutations in the yTt motif in a sample. The p-value produced by comparing for each sample the ratio of “yTt_to_C+aAr_to_G” to “[(T_to_C)]-[(yTt_to_C)]” to the ratio of “ytt+aar” to “t-ytt” by a one sided Fisher’s exact text, predicting that the ratio of “yTt_to_C+aAr_to_G” to “[(T_to_C)]-[(yTt_to_C)]” is greater than the ratio of “ytt+aar” to “t-ytt”…
BH_Fisher_p-value_yTt	Benjamini-Hochberg-corrected p-values for statistical over-representation of yTt signature mutations in a sample. The resulting p-value generated by correcting the “Fisher_p-value_yTt” for multiple testing error by Benjamini-Hochberg (produced using p.adjust() in R).
bonferroni_Fisher_p-value_yTt	Bonferroni-corrected p-values for statistical over-representation of the yTt signature mutations in a sample. The resulting p-value generated by correcting the “Fisher_p-value_yTt” for multiple testing error by the Bonferroni method (produced using p.adjust() in R).
odds_ratio_yTt	the odds ratio calculated for the comparison of the ratio of “yTt_to_C+aAr_to_G” to “[(T_to_C)]-[(yTt_to_C)]” to the ratio of “ytt+aar” to “t-ytt” in each sample.
95%_confidence_lower_yTt	the lower boundary of the 95% confidence interval for the odds ratio calculated for each sample in “odds_ratio_yTt”.
95%_confidence_upper_yTt	the upper boundary of the 95% confidence interval for the odds ratio calculated for each sample in “odds_ratio_yTt”. Since this is a one sided Fisher’s test ratio of “yTt_to_C+aAr_to_G” to “[(T_to_C)]-[(yTt_to_C)]” is greater than the ratio of “ytt+aar” to “t-ytt” this value is reported as “Inf” for infinite.
yTt_enrich	the enrichment over random of yTt pattern mutations. This is calculated as: [(yTt_to_C+aAr_to_G/ (T_to_C)+(A_to_G)]/[ (ytt+aar)/(t+a)].
yTt_MutLoad_MinEstimate	A minimum estimate of the number of yTt mutations in a sample. This estimate is calculated using the formula: ["yTt_to_C+aAr_to_G"]*[("yTt_enrich"-1)/"yTt_enrich"] to determine the number of yTt signature mutations in excess of what would be expected by random mutagenesis. Calculated values are rounded to the nearest whole number. yTt_MutLoad_MinEstimate is calculated only for samples with a BH_F…

## Sheet: S11a
nCg mutation motif
Sample	mutations	complex	substitutions	bases	A_to_T	A_to_G	A_to_C	A	a	T_to_A	T_to_C	T_to_G	T	t	G_to_C	G_to_T	G_to_A	G	g	C_to_G	C_to_A	C_to_T	C	c	nCg_to_G	nCg_to_A	nCg_to_T	nCg	ncg	nCg_per_mut	nCg_per_C	ncg_per_c	enrich_nCg	freq_nCg	cGn_to_C	cGn_to_T	cGn_to_A	cGn	cgn	cGn_per_mut	cGn_per_G	cgn_per_g	enrich_cGn	freq_cGn	[nCg_to_T+cGn_to_A]_per_mut	nCg_to_T+cGn_to_A	[(C_to_T)]-[(nCg_to_T)]	ncg+cgn	c-ncg
D1-R-H1	1223	150	1073	43993	39	79	32	150	13148	34	74	33	141	13074	30	50	296	376	8918	27	57	322	406	8853	0	4	28	32	391	0.0261652	0.0788177	0.0441658	1.78459	0.0818414	1	2	32	35	393	0.0286182	0.0930851	0.0440682	2.1123	0.0890585	0.0490597	60	558	784	16987
D1-R-H2	669	38	631	25871	45	64	20	129	7912	35	64	18	117	7762	20	53	120	193	5118	17	58	117	192	5079	0	4	24	28	251	0.0418535	0.145833	0.0494192	2.95095	0.111554	1	2	29	32	256	0.0478326	0.165803	0.0500195	3.31477	0.125	0.0792227	53	184	507	9690
D1-L-H	578	3	575	23575	21	77	34	132	6994	21	61	29	111	7122	18	52	92	162	4752	25	46	99	170	4707	1	3	26	30	258	0.0519031	0.176471	0.054812	3.21956	0.116279	2	6	26	34	256	0.0588235	0.209877	0.0538721	3.89583	0.132812	0.0899654	52	139	514	8945
D1-R-F	1033	23	1010	41410	60	91	42	193	12223	46	82	36	164	12276	30	120	203	353	8537	37	81	182	300	8374	1	5	22	28	364	0.0271055	0.0933333	0.0434679	2.14718	0.0769231	1	5	26	32	375	0.0309777	0.0906516	0.0439264	2.06371	0.0853333	0.0464666	48	337	739	16172
D1-L-F1	5040	269	4771	195611	223	261	174	658	58748	216	237	184	637	58232	134	218	1402	1754	39393	122	212	1388	1722	39238	8	9	91	108	1693	0.0214286	0.0627178	0.0431469	1.45359	0.0637921	5	6	87	98	1695	0.0194444	0.0558723	0.0430279	1.29851	0.0578171	0.0353175	178	2612	3388	75243
D1-L-F2	3554	325	3229	132389	117	207	112	436	39814	146	178	122	446	39257	76	152	927	1155	26694	66	187	939	1192	26624	5	9	62	76	1115	0.0213844	0.0637584	0.0418795	1.52242	0.0681614	2	7	59	68	1120	0.0191334	0.0588745	0.041957	1.40321	0.0607143	0.0340461	121	1745	2235	51083
D2-R-H	1876	105	1771	72611	38	80	46	164	21241	54	72	52	178	20951	35	36	644	715	15138	19	35	660	714	15281	2	4	47	53	711	0.0282516	0.0742297	0.0465284	1.59536	0.0745429	1	2	41	44	709	0.0234542	0.0615385	0.0468358	1.31392	0.0620592	0.0469083	88	1216	1420	28999
D2-L-H	4212	400	3812	156292	73	140	95	308	45827	86	119	88	293	46362	53	64	1474	1591	32262	44	77	1499	1620	31841	3	2	86	91	1460	0.0216049	0.0561728	0.0458528	1.22507	0.0623288	1	1	91	93	1455	0.0220798	0.0584538	0.0450995	1.29611	0.0639175	0.0420228	177	2796	2915	61188
D2-R-F	11965	778	11187	458667	383	437	357	1177	136833	353	415	313	1081	137025	115	209	4167	4491	92541	133	188	4117	4438	92268	8	3	217	228	3901	0.0190556	0.0513745	0.042279	1.21513	0.0584466	7	6	243	256	3907	0.0213957	0.0570029	0.0422191	1.35017	0.0655234	0.0384455	460	7824	7808	177001
D2-L-F	7970	630	7340	300940	201	206	194	601	88954	212	206	210	628	88587	61	107	2839	3007	61529	68	98	2938	3104	61870	3	2	179	184	2816	0.0230866	0.0592784	0.0455148	1.3024	0.0653409	4	3	171	178	2820	0.0223338	0.0591952	0.045832	1.29157	0.0631206	0.0439147	350	5427	5636	117763
Melanoma_Median	54808	1098.5	53630.5	2.19885e+06	1051	1360	669	3021.5	646702	1042	1345	651.5	3004	652322	353.5	624.5	22269	23245.5	449411	362	595.5	22832	23796	450415	32	28	1917	2006	20313.5	0.0362937	0.0854325	0.0469374	1.82095	0.0965021	36	34	1909.5	1976	20303.5	0.0377978	0.0892995	0.0470259	1.89888	0.0991456	0.0710413	3860.5	41314.5	40617	859209
[truncated: 8 more columns]

## Sheet: S11b
yCn mutation motif
Sample	mutations	complex	substitutions	bases	A_to_T	A_to_G	A_to_C	A	a	T_to_A	T_to_C	T_to_G	T	t	G_to_C	G_to_T	G_to_A	G	g	C_to_G	C_to_A	C_to_T	C	c	yCn_to_G	yCn_to_A	yCn_to_T	yCn	ycn	yCn_per_mut	yCn_per_C	ycn_per_c	enrich_yCn	freq_yCn	nGr_to_C	nGr_to_T	nGr_to_A	nGr	ngr	nGr_per_mut	nGr_per_G	ngr_per_g	enrich_nGr	freq_nGr	[yCn_to_T+nGr_to_A]_per_mut	yCn_to_T+nGr_to_A	[(C_to_T)]-[(yCn_to_T)]	ycn+ngr	c-ycn
D1-R-H1	1223	150	1073	43993	39	79	32	150	13148	34	74	33	141	13074	30	50	296	376	8918	27	57	322	406	8853	18	32	268	318	4765	0.260016	0.783251	0.538236	1.45522	0.0667366	17	29	237	283	4797	0.231398	0.75266	0.537901	1.39925	0.0589952	0.412919	505	113	9562	8209
D1-R-H2	669	38	631	25871	45	64	20	129	7912	35	64	18	117	7762	20	53	120	193	5118	17	58	117	192	5079	9	30	57	96	2634	0.143498	0.5	0.518606	0.964123	0.0364465	6	29	77	112	2723	0.167414	0.580311	0.532044	1.09072	0.0411311	0.200299	134	103	5357	4840
D1-L-H	578	3	575	23575	21	77	34	132	6994	21	61	29	111	7122	18	52	92	162	4752	25	46	99	170	4707	15	22	50	87	2326	0.150519	0.511765	0.494158	1.03563	0.0374033	11	28	49	88	2445	0.152249	0.54321	0.51452	1.05576	0.0359918	0.17128	99	92	4771	4688
D1-R-F	1033	23	1010	41410	60	91	42	193	12223	46	82	36	164	12276	30	120	203	353	8537	37	81	182	300	8374	21	45	127	193	4446	0.186834	0.643333	0.530929	1.21171	0.0434098	20	65	149	234	4542	0.226525	0.66289	0.532037	1.24595	0.0515192	0.267183	276	109	8988	7923
D1-L-F1	5040	269	4771	195611	223	261	174	658	58748	216	237	184	637	58232	134	218	1402	1754	39393	122	212	1388	1722	39238	72	130	1192	1394	21220	0.276587	0.809524	0.540802	1.49689	0.0656927	83	122	1222	1427	21510	0.283135	0.813569	0.546036	1.48995	0.0663412	0.478968	2414	376	42730	35901
D1-L-F2	3554	325	3229	132389	117	207	112	436	39814	146	178	122	446	39257	76	152	927	1155	26694	66	187	939	1192	26624	44	104	774	922	14372	0.259426	0.77349	0.539814	1.43288	0.0641525	47	91	772	910	14579	0.25605	0.787879	0.546153	1.4426	0.0624185	0.435003	1546	320	28951	24367
D2-R-H	1876	105	1771	72611	38	80	46	164	21241	54	72	52	178	20951	35	36	644	715	15138	19	35	660	714	15281	13	20	577	610	8497	0.32516	0.854342	0.55605	1.53645	0.07179	16	22	553	591	8361	0.315032	0.826573	0.552319	1.49655	0.0706853	0.602345	1130	174	16858	13561
D2-L-H	4212	400	3812	156292	73	140	95	308	45827	86	119	88	293	46362	53	64	1474	1591	32262	44	77	1499	1620	31841	22	49	1354	1425	17637	0.338319	0.87963	0.553908	1.58804	0.0807961	31	44	1314	1389	17700	0.329772	0.873036	0.548633	1.59129	0.0784746	0.633428	2668	305	35337	28766
D2-R-F	11965	778	11187	458667	383	437	357	1177	136833	353	415	313	1081	137025	115	209	4167	4491	92541	133	188	4117	4438	92268	76	118	3703	3897	51006	0.3257	0.878098	0.552803	1.58845	0.0764028	73	128	3755	3956	51217	0.330631	0.880873	0.553452	1.5916	0.07724	0.623318	7458	826	102223	82586
D2-L-F	7970	630	7340	300940	201	206	194	601	88954	212	206	210	628	88587	61	107	2839	3007	61529	68	98	2938	3104	61870	42	67	2651	2760	34329	0.346299	0.889175	0.554857	1.60253	0.0803985	33	66	2541	2640	34123	0.331242	0.877951	0.554584	1.58308	0.0773672	0.651443	5192	585	68452	54947
Melanoma_Median	54808	1098.5	53630.5	2.19885e+06	1051	1360	669	3021.5	646702	1042	1345	651.5	3004	652322	353.5	624.5	22269	23245.5	449411	362	595.5	22832	23796	450415	224	439	21115.5	21791	252928	0.391078	0.915287	0.560625	1.6313	0.0843615	215.5	475	20617	21314	251393	0.384532	0.914272	0.559983	1.63152	0.083917	0.754938	41732.5	3233	504320	395506
[truncated: 8 more columns]

## Sheet: S11c
nTt mutation motif
Sample	mutations	complex	substitutions	bases	A_to_T	A_to_G	A_to_C	A	a	T_to_A	T_to_C	T_to_G	T	t	G_to_C	G_to_T	G_to_A	G	g	C_to_G	C_to_A	C_to_T	C	c	nTt_to_A	nTt_to_C	nTt_to_G	nTt	ntt	nTt_per_mut	nTt_per_T	ntt_per_t	enrich_nTt	freq_nTt	aAn_to_T	aAn_to_G	aAn_to_C	aAn	aan	aAn_per_mut	aAn_per_A	aan_per_a	enrich_aAn	freq_aAn	[nTt_to_C+aAn_to_G]_per_mut	nTt_to_C+aAn_to_G	[(T_to_C)]-[(nTt_to_C)]	ntt+aan	t-ntt
D1-R-H1	1223	150	1073	43993	39	79	32	150	13148	34	74	33	141	13074	30	50	296	376	8918	27	57	322	406	8853	15	21	7	43	4173	0.0351594	0.304965	0.319183	0.955453	0.0103043	14	22	9	45	4201	0.0367948	0.3	0.319516	0.938919	0.0107117	0.0351594	43	110	8374	17848
D1-R-H2	669	38	631	25871	45	64	20	129	7912	35	64	18	117	7762	20	53	120	193	5118	17	58	117	192	5079	7	20	5	32	2434	0.0478326	0.273504	0.313579	0.872202	0.0131471	16	23	5	44	2545	0.0657698	0.341085	0.321663	1.06038	0.0172888	0.064275	43	85	4979	10695
D1-L-H	578	3	575	23575	21	77	34	132	6994	21	61	29	111	7122	18	52	92	162	4752	25	46	99	170	4707	7	12	14	33	2360	0.0570934	0.297297	0.331368	0.897183	0.0139831	8	17	20	45	2095	0.0778547	0.340909	0.299542	1.1381	0.0214797	0.050173	29	109	4455	9661
D1-R-F	1033	23	1010	41410	60	91	42	193	12223	46	82	36	164	12276	30	120	203	353	8537	37	81	182	300	8374	18	24	17	59	3805	0.0571152	0.359756	0.309954	1.16067	0.0155059	20	32	9	61	3828	0.0590513	0.316062	0.31318	1.0092	0.0159352	0.054211	56	117	7633	16866
D1-L-F1	5040	269	4771	195611	223	261	174	658	58748	216	237	184	637	58232	134	218	1402	1754	39393	122	212	1388	1722	39238	96	91	64	251	18765	0.0498016	0.394035	0.322246	1.22278	0.013376	95	110	57	262	19035	0.0519841	0.398176	0.324011	1.2289	0.0137641	0.039881	201	297	37800	79180
D1-L-F2	3554	325	3229	132389	117	207	112	436	39814	146	178	122	446	39257	76	152	927	1155	26694	66	187	939	1192	26624	52	74	49	175	12607	0.0492403	0.392377	0.32114	1.22182	0.0138812	43	92	40	175	12842	0.0492403	0.401376	0.32255	1.24438	0.0136272	0.0467079	166	219	25449	53622
D2-R-H	1876	105	1771	72611	38	80	46	164	21241	54	72	52	178	20951	35	36	644	715	15138	19	35	660	714	15281	17	29	20	66	6546	0.0351812	0.370787	0.312443	1.18673	0.0100825	10	27	18	55	6764	0.0293177	0.335366	0.318441	1.05315	0.00813128	0.0298507	56	96	13310	28882
D2-L-H	4212	400	3812	156292	73	140	95	308	45827	86	119	88	293	46362	53	64	1474	1591	32262	44	77	1499	1620	31841	31	41	37	109	14946	0.0258784	0.372014	0.322376	1.15397	0.00729292	23	47	37	107	14520	0.0254036	0.347403	0.316844	1.09645	0.00736915	0.0208927	88	171	29466	62723
D2-R-F	11965	778	11187	458667	383	437	357	1177	136833	353	415	313	1081	137025	115	209	4167	4491	92541	133	188	4117	4438	92268	159	194	104	457	44828	0.0381947	0.422757	0.327152	1.29223	0.0101945	153	186	143	482	44708	0.0402842	0.409516	0.326734	1.25336	0.0107811	0.0317593	380	472	89536	184322
D2-L-F	7970	630	7340	300940	201	206	194	601	88954	212	206	210	628	88587	61	107	2839	3007	61529	68	98	2938	3104	61870	96	96	86	278	28551	0.0348808	0.442675	0.322293	1.37352	0.00973696	89	94	76	259	28783	0.0324969	0.430948	0.323572	1.33185	0.00899837	0.0238394	190	222	57334	120207
Melanoma_Median	54808	1098.5	53630.5	2.19885e+06	1051	1360	669	3021.5	646702	1042	1345	651.5	3004	652322	353.5	624.5	22269	23245.5	449411	362	595.5	22832	23796	450415	597	670.5	272	1556.5	213636	0.0312328	0.502226	0.326165	1.53457	0.00815242	578	679.5	265	1533	209802	0.0307511	0.498402	0.32479	1.52833	0.00798984	0.0283109	1350	1345	423438	875586
[truncated: 8 more columns]

## Sheet: S11d
CC-->TT
Sample	CC_to_TT_counts
D1-R-H1	137
D1-R-H2	35
D1-L-H	2
D1-R-F	19
D1-L-F1	245
D1-L-F2	296
D2-R-H	94
D2-L-H	378
D2-R-F	721
D2-L-F	576
Melanoma_Median	690

## Sheet: S11e
rCg mutation motif
Sample	mutations	complex	substitutions	bases	A_to_T	A_to_G	A_to_C	A	a	T_to_A	T_to_C	T_to_G	T	t	G_to_C	G_to_T	G_to_A	G	g	C_to_G	C_to_A	C_to_T	C	c	rCg_to_G	rCg_to_A	rCg_to_T	rCg	rcg	rCg_per_mut	rCg_per_C	rcg_per_c	enrich_rCg	freq_rCg	cGy_to_C	cGy_to_T	cGy_to_A	cGy	cgy	cGy_per_mut	cGy_per_G	cgy_per_g	enrich_cGy	freq_cGy	[rCg_to_T+cGy_to_A]_per_mut	rCg_to_T+cGy_to_A	[(C_to_T)]-[(rCg_to_T)]	rcg+cgy	c-rcg
D1-R-H1	1223	150	1073	43993	39	79	32	150	13148	34	74	33	141	13074	30	50	296	376	8918	27	57	322	406	8853	0	2	7	9	182	0.00735895	0.0221675	0.020558	1.07829	0.0494505	1	2	6	9	184	0.00735895	0.0239362	0.0206324	1.16012	0.048913	0.0106296	13	605	366	17405
D1-R-H2	669	38	631	25871	45	64	20	129	7912	35	64	18	117	7762	20	53	120	193	5118	17	58	117	192	5079	0	2	15	17	129	0.0254111	0.0885417	0.0253987	3.48607	0.131783	1	0	18	19	120	0.0284006	0.0984456	0.0234467	4.1987	0.158333	0.0493274	33	204	249	9948
D1-L-H	578	3	575	23575	21	77	34	132	6994	21	61	29	111	7122	18	52	92	162	4752	25	46	99	170	4707	0	1	19	20	130	0.0346021	0.117647	0.0276184	4.25973	0.153846	1	5	15	21	132	0.0363322	0.12963	0.0277778	4.66667	0.159091	0.0588235	34	157	262	9197
D1-R-F	1033	23	1010	41410	60	91	42	193	12223	46	82	36	164	12276	30	120	203	353	8537	37	81	182	300	8374	1	3	11	15	181	0.0145208	0.05	0.0216145	2.31326	0.0828729	0	3	10	13	180	0.0125847	0.0368272	0.0210847	1.74663	0.0722222	0.0203291	21	364	361	16550
D1-L-F1	5040	269	4771	195611	223	261	174	658	58748	216	237	184	637	58232	134	218	1402	1754	39393	122	212	1388	1722	39238	3	5	26	34	764	0.00674603	0.0197445	0.0194709	1.01405	0.0445026	2	2	26	30	780	0.00595238	0.0171038	0.0198005	0.863806	0.0384615	0.0103175	52	2738	1544	77087
D1-L-F2	3554	325	3229	132389	117	207	112	436	39814	146	178	122	446	39257	76	152	927	1155	26694	66	187	939	1192	26624	0	6	26	32	555	0.00900394	0.0268456	0.0208459	1.28782	0.0576577	0	4	26	30	542	0.00844119	0.025974	0.0203042	1.27924	0.0553506	0.0146314	52	1814	1097	52221
D2-R-H	1876	105	1771	72611	38	80	46	164	21241	54	72	52	178	20951	35	36	644	715	15138	19	35	660	714	15281	0	1	8	9	291	0.00479744	0.012605	0.0190433	0.661916	0.0309278	0	1	9	10	322	0.00533049	0.013986	0.021271	0.657516	0.0310559	0.00906183	17	1287	613	29806
D2-L-H	4212	400	3812	156292	73	140	95	308	45827	86	119	88	293	46362	53	64	1474	1591	32262	44	77	1499	1620	31841	1	1	11	13	673	0.00308642	0.00802469	0.0211363	0.379664	0.0193165	1	0	4	5	667	0.00118708	0.00314268	0.0206745	0.152008	0.00749625	0.00356125	15	2958	1340	62763
D2-R-F	11965	778	11187	458667	383	437	357	1177	136833	353	415	313	1081	137025	115	209	4167	4491	92541	133	188	4117	4438	92268	1	2	24	27	1739	0.00225658	0.00608382	0.0188473	0.322796	0.0155262	3	3	26	32	1784	0.00267447	0.00712536	0.0192779	0.369612	0.0179372	0.00417885	50	8234	3523	181286
D2-L-F	7970	630	7340	300940	201	206	194	601	88954	212	206	210	628	88587	61	107	2839	3007	61529	68	98	2938	3104	61870	0	1	17	18	1222	0.00225847	0.00579897	0.0197511	0.293602	0.01473	0	1	17	18	1226	0.00225847	0.00598603	0.0199256	0.30042	0.0146819	0.004266	34	5743	2448	120951
Melanoma_Median	54808	1098.5	53630.5	2.19885e+06	1051	1360	669	3021.5	646702	1042	1345	651.5	3004	652322	353.5	624.5	22269	23245.5	449411	362	595.5	22832	23796	450415	17	9.5	130	153	9226.5	0.00256257	0.00586251	0.0211608	0.272272	0.0141521	16.5	9	137.5	161.5	9277	0.00259343	0.00604842	0.0211202	0.285419	0.0145513	0.00411369	265	44879	18503.5	881322
[truncated: 8 more columns]

## Sheet: S11f
yCg mutation motif
Sample	mutations	complex	substitutions	bases	A_to_T	A_to_G	A_to_C	A	a	T_to_A	T_to_C	T_to_G	T	t	G_to_C	G_to_T	G_to_A	G	g	C_to_G	C_to_A	C_to_T	C	c	yCg_to_G	yCg_to_A	yCg_to_T	yCg	ycg	yCg_per_mut	yCg_per_C	ycg_per_c	enrich_yCg	freq_yCg	cGr_to_C	cGr_to_T	cGr_to_A	cGr	cgr	cGr_per_mut	cGr_per_G	cgr_per_g	enrich_cGr	freq_cGr	[yCg_to_T+cGr_to_A]_per_mut	yCg_to_T+cGr_to_A	[(C_to_T)]-[(yCg_to_T)]	ycg+cgr	c-ycg
D1-R-H1	1223	150	1073	43993	39	79	32	150	13148	34	74	33	141	13074	30	50	296	376	8918	27	57	322	406	8853	0	2	21	23	209	0.0188062	0.0566502	0.0236078	2.39964	0.110048	0	0	26	26	209	0.0212592	0.0691489	0.0234357	2.95058	0.124402	0.0384301	47	571	418	17353
D1-R-H2	669	38	631	25871	45	64	20	129	7912	35	64	18	117	7762	20	53	120	193	5118	17	58	117	192	5079	0	2	9	11	122	0.0164425	0.0572917	0.0240205	2.38512	0.0901639	0	2	11	13	136	0.019432	0.0673575	0.0265729	2.53482	0.0955882	0.0298954	20	217	258	9939
D1-L-H	578	3	575	23575	21	77	34	132	6994	21	61	29	111	7122	18	52	92	162	4752	25	46	99	170	4707	1	2	7	10	128	0.017301	0.0588235	0.0271935	2.16314	0.078125	1	1	11	13	124	0.0224913	0.0802469	0.0260943	3.07527	0.104839	0.0311419	18	173	252	9207
D1-R-F	1033	23	1010	41410	60	91	42	193	12223	46	82	36	164	12276	30	120	203	353	8537	37	81	182	300	8374	0	2	11	13	183	0.0125847	0.0433333	0.0218534	1.98291	0.0710383	1	2	16	19	195	0.018393	0.0538244	0.0228417	2.3564	0.0974359	0.0261375	27	358	378	16533
D1-L-F1	5040	269	4771	195611	223	261	174	658	58748	216	237	184	637	58232	134	218	1402	1754	39393	122	212	1388	1722	39238	5	4	65	74	929	0.0146825	0.0429733	0.023676	1.81505	0.0796555	3	4	61	68	915	0.0134921	0.0387685	0.0232275	1.66908	0.0743169	0.025	126	2664	1844	76787
D1-L-F2	3554	325	3229	132389	117	207	112	436	39814	146	178	122	446	39257	76	152	927	1155	26694	66	187	939	1192	26624	5	3	36	44	560	0.0123804	0.0369128	0.0210337	1.75494	0.0785714	2	3	33	38	578	0.0106922	0.0329004	0.0216528	1.51945	0.0657439	0.0194147	69	1797	1138	52180
D2-R-H	1876	105	1771	72611	38	80	46	164	21241	54	72	52	178	20951	35	36	644	715	15138	19	35	660	714	15281	2	3	39	44	420	0.0234542	0.0616246	0.0274851	2.24211	0.104762	1	1	32	34	387	0.0181237	0.0475524	0.0255648	1.86007	0.0878553	0.0378465	71	1233	807	29612
D2-L-H	4212	400	3812	156292	73	140	95	308	45827	86	119	88	293	46362	53	64	1474	1591	32262	44	77	1499	1620	31841	2	1	75	78	787	0.0185185	0.0481481	0.0247166	1.94801	0.0991105	0	1	87	88	788	0.0208927	0.0553111	0.024425	2.26453	0.111675	0.0384615	162	2811	1575	62528
D2-R-F	11965	778	11187	458667	383	437	357	1177	136833	353	415	313	1081	137025	115	209	4167	4491	92541	133	188	4117	4438	92268	7	1	193	201	2162	0.016799	0.0452907	0.0234317	1.93288	0.0929695	4	3	217	224	2123	0.0187213	0.0498775	0.0229412	2.17415	0.105511	0.0342666	410	7874	4285	180524
D2-L-F	7970	630	7340	300940	201	206	194	601	88954	212	206	210	628	88587	61	107	2839	3007	61529	68	98	2938	3104	61870	3	1	162	166	1594	0.0208281	0.0534794	0.0257637	2.07576	0.104141	4	2	154	160	1594	0.0200753	0.0532092	0.0259065	2.05389	0.100376	0.0396487	316	5461	3188	120211
Melanoma_Median	54808	1098.5	53630.5	2.19885e+06	1051	1360	669	3021.5	646702	1042	1345	651.5	3004	652322	353.5	624.5	22269	23245.5	449411	362	595.5	22832	23796	450415	17	21	1805	1878	11087	0.0324791	0.0785012	0.0256127	3.0705	0.155079	21	25	1785.5	1828.5	11026.5	0.0340247	0.0830655	0.025838	3.18081	0.163009	0.0642079	3626	41536.5	22113.5	877712
[truncated: 8 more columns]

## Sheet: S11g
rTt mutation motif
Sample	mutations	complex	substitutions	bases	A_to_T	A_to_G	A_to_C	A	a	T_to_A	T_to_C	T_to_G	T	t	G_to_C	G_to_T	G_to_A	G	g	C_to_G	C_to_A	C_to_T	C	c	rTt_to_A	rTt_to_C	rTt_to_G	rTt	rtt	rTt_per_mut	rTt_per_T	rtt_per_t	enrich_rTt	freq_rTt	aAy_to_T	aAy_to_G	aAy_to_C	aAy	aay	aAy_per_mut	aAy_per_A	aay_per_a	enrich_aAy	freq_aAy	[rTt_to_C+aAy_to_G]_per_mut	rTt_to_C+aAy_to_G	[(T_to_C)]-[(rTt_to_C)]	rtt+aay	t-rtt
D1-R-H1	1223	150	1073	43993	39	79	32	150	13148	34	74	33	141	13074	30	50	296	376	8918	27	57	322	406	8853	10	12	2	24	1689	0.0196239	0.170213	0.129188	1.31756	0.0142096	5	14	2	21	1690	0.0171709	0.14	0.128537	1.08918	0.012426	0.0212592	26	127	3379	22843
D1-R-H2	669	38	631	25871	45	64	20	129	7912	35	64	18	117	7762	20	53	120	193	5118	17	58	117	192	5079	4	12	0	16	1010	0.0239163	0.136752	0.130121	1.05096	0.0158416	5	14	3	22	1033	0.0328849	0.170543	0.130561	1.30623	0.0212972	0.038864	26	102	2043	13631
D1-L-H	578	3	575	23575	21	77	34	132	6994	21	61	29	111	7122	18	52	92	162	4752	25	46	99	170	4707	2	8	5	15	945	0.0259516	0.135135	0.132687	1.01845	0.015873	5	13	7	25	894	0.0432526	0.189394	0.127824	1.48168	0.0279642	0.0363322	21	117	1839	12277
D1-R-F	1033	23	1010	41410	60	91	42	193	12223	46	82	36	164	12276	30	120	203	353	8537	37	81	182	300	8374	8	21	3	32	1584	0.0309777	0.195122	0.129032	1.5122	0.020202	3	18	4	25	1596	0.0242014	0.129534	0.130574	0.992036	0.0156642	0.0377541	39	134	3180	21319
D1-L-F1	5040	269	4771	195611	223	261	174	658	58748	216	237	184	637	58232	134	218	1402	1754	39393	122	212	1388	1722	39238	39	55	22	116	7600	0.0230159	0.182104	0.130512	1.3953	0.0152632	27	63	16	106	7666	0.0210317	0.161094	0.13049	1.23454	0.0138273	0.0234127	118	380	15266	101714
D1-L-F2	3554	325	3229	132389	117	207	112	436	39814	146	178	122	446	39257	76	152	927	1155	26694	66	187	939	1192	26624	21	46	16	83	5064	0.023354	0.186099	0.128996	1.44267	0.0163902	26	69	15	110	5213	0.030951	0.252294	0.130934	1.92688	0.0211011	0.0323579	115	270	10277	68794
D2-R-H	1876	105	1771	72611	38	80	46	164	21241	54	72	52	178	20951	35	36	644	715	15138	19	35	660	714	15281	8	16	5	29	2679	0.0154584	0.162921	0.12787	1.27412	0.0108249	3	18	5	26	2657	0.0138593	0.158537	0.125088	1.2674	0.00978547	0.0181237	34	118	5336	36856
D2-L-H	4212	400	3812	156292	73	140	95	308	45827	86	119	88	293	46362	53	64	1474	1591	32262	44	77	1499	1620	31841	7	28	7	42	5893	0.00997151	0.143345	0.127108	1.12774	0.0071271	7	25	12	44	5797	0.0104463	0.142857	0.126497	1.12933	0.00759013	0.0125831	53	206	11690	80499
D2-R-F	11965	778	11187	458667	383	437	357	1177	136833	353	415	313	1081	137025	115	209	4167	4491	92541	133	188	4117	4438	92268	60	120	45	225	17872	0.0188048	0.208141	0.130429	1.59582	0.0125895	77	120	42	239	17621	0.0199749	0.203059	0.128777	1.57682	0.0135634	0.0200585	240	612	35493	238365
D2-L-F	7970	630	7340	300940	201	206	194	601	88954	212	206	210	628	88587	61	107	2839	3007	61529	68	98	2938	3104	61870	46	59	28	133	11254	0.0166876	0.211783	0.127039	1.66707	0.011818	44	54	26	124	11445	0.0155583	0.206323	0.128662	1.6036	0.0108344	0.0141782	113	299	22699	154842
Melanoma_Median	54808	1098.5	53630.5	2198851	1051	1360	669	3021.5	646702	1042	1345	651.5	3004	652322	353.5	624.5	22269	23245.5	449411	362	595.5	22832	23796	450415	263	414.5	104	729.5	84200	0.015316	0.235808	0.129093	1.8553	0.010191	267	416	97	732	83545	0.015565	0.237547	0.128996	1.85736	0.010291	0.017129	824.5	1996	167745	1131280
[truncated: 8 more columns]

## Sheet: S11h
yTt mutation motif
Sample	mutations	complex	substitutions	bases	A_to_T	A_to_G	A_to_C	A	a	T_to_A	T_to_C	T_to_G	T	t	G_to_C	G_to_T	G_to_A	G	g	C_to_G	C_to_A	C_to_T	C	c	yTt_to_A	yTt_to_C	yTt_to_G	yTt	ytt	yTt_per_mut	yTt_per_T	ytt_per_t	enrich_yTt	freq_yTt	aAr_to_T	aAr_to_G	aAr_to_C	aAr	aar	aAr_per_mut	aAr_per_A	aar_per_a	enrich_aAr	freq_aAr	[yTt_to_C+aAr_to_G]_per_mut	yTt_to_C+aAr_to_G	[(T_to_C)]-[(yTt_to_C)]	ytt+aar	t-ytt
D1-R-H1	1223	150	1073	43993	39	79	32	150	13148	34	74	33	141	13074	30	50	296	376	8918	27	57	322	406	8853	5	9	5	19	2484	0.0155356	0.134752	0.189995	0.709237	0.00764895	9	8	7	24	2511	0.0196239	0.16	0.19098	0.837786	0.00955795	0.0139002	17	136	4995	21227
D1-R-H2	669	38	631	25871	45	64	20	129	7912	35	64	18	117	7762	20	53	120	193	5118	17	58	117	192	5079	3	8	5	16	1424	0.0239163	0.136752	0.183458	0.745414	0.011236	11	9	2	22	1512	0.0328849	0.170543	0.191102	0.892416	0.0145503	0.0254111	17	111	2936	12738
D1-L-H	578	3	575	23575	21	77	34	132	6994	21	61	29	111	7122	18	52	92	162	4752	25	46	99	170	4707	5	4	9	18	1415	0.0311419	0.162162	0.19868	0.816197	0.0127208	3	4	13	20	1201	0.0346021	0.151515	0.171719	0.882346	0.0166528	0.0138408	8	130	2616	11500
D1-R-F	1033	23	1010	41410	60	91	42	193	12223	46	82	36	164	12276	30	120	203	353	8537	37	81	182	300	8374	10	3	14	27	2221	0.0261375	0.164634	0.180922	0.909972	0.0121567	17	14	5	36	2232	0.03485	0.186528	0.182607	1.02148	0.016129	0.0164569	17	156	4453	20046
D1-L-F1	5040	269	4771	195611	223	261	174	658	58748	216	237	184	637	58232	134	218	1402	1754	39393	122	212	1388	1722	39238	57	36	42	135	11165	0.0267857	0.211931	0.191733	1.10534	0.0120914	68	47	41	156	11369	0.0309524	0.237082	0.193521	1.22509	0.0137215	0.0164683	83	415	22534	94446
D1-L-F2	3554	325	3229	132389	117	207	112	436	39814	146	178	122	446	39257	76	152	927	1155	26694	66	187	939	1192	26624	31	28	33	92	7543	0.0258863	0.206278	0.192144	1.07356	0.0121967	17	23	25	65	7629	0.0182893	0.149083	0.191616	0.778028	0.00852012	0.01435	51	334	15172	63899
D2-R-H	1876	105	1771	72611	38	80	46	164	21241	54	72	52	178	20951	35	36	644	715	15138	19	35	660	714	15281	9	13	15	37	3867	0.0197228	0.207865	0.184574	1.12619	0.00956814	7	9	13	29	4107	0.0154584	0.176829	0.193352	0.914544	0.00706112	0.0117271	22	130	7974	34218
D2-L-H	4212	400	3812	156292	73	140	95	308	45827	86	119	88	293	46362	53	64	1474	1591	32262	44	77	1499	1620	31841	24	13	30	67	9053	0.0159069	0.228669	0.195268	1.17105	0.00740086	16	22	25	63	8723	0.0149573	0.204545	0.190346	1.0746	0.00722229	0.00830959	35	224	17776	74413
D2-R-F	11965	778	11187	458667	383	437	357	1177	136833	353	415	313	1081	137025	115	209	4167	4491	92541	133	188	4117	4438	92268	99	74	59	232	26956	0.0193899	0.214616	0.196723	1.09095	0.00860662	76	66	101	243	27087	0.0203092	0.206457	0.197957	1.04294	0.00897109	0.0117008	140	712	54043	219815
D2-L-F	7970	630	7340	300940	201	206	194	601	88954	212	206	210	628	88587	61	107	2839	3007	61529	68	98	2938	3104	61870	50	37	58	145	17297	0.0181932	0.230892	0.195254	1.18252	0.00838296	45	40	50	135	17338	0.0169385	0.224626	0.19491	1.15246	0.00778637	0.00966123	77	335	34635	142906
Melanoma_Median	54808	1098.5	53630.5	2.19885e+06	1051	1360	669	3021.5	646702	1042	1345	651.5	3004	652322	353.5	624.5	22269	23245.5	449411	362	595.5	22832	23796	450415	328	312	150	793.5	129436	0.0166707	0.248771	0.197256	1.25563	0.00731658	314	322	156	787.5	126257	0.0160296	0.248515	0.196577	1.25414	0.00696166	0.0128339	639.5	2188.5	255693	1.04333e+06
[truncated: 8 more columns]
