# Supplementary material for: The Impact of Environmental and Endogenous Damage on Somatic Mutation Load in Human Skin Fibroblasts
Source: PLoS Genet. 2016 Oct 27;12(10):e1006385. doi: 10.1371/journal.pgen.1006385 (PMC5082821; doi:10.1371/journal.pgen.1006385)
Supplement: S12 Table — (XLSX) [file pgen.1006385.s024.xlsx]

## Sheet: Legend
S12 Table
Distribution of mutation load with replication timing and DnaseI hypersensitivity levels in the genome. The average mutations per Mb for each bin are calculated.
The sheets in the table are as follows:
S12a	Distribution of mutations with replication timing in the clones
S12b	Distribution of mutations with Dnase I hypersensitivity levels in the clones

## Sheet: S12a
replication bin	D1-R-H1	D1-R-H2	D1-L-H	D1-R-F	D1-L-F1	D1-L-F2	D2-R-H	D2-L-H	D2-R-F	D2-L-F	Mean_hips	Mean_forearms	UV_induced_mutations_D1-R-F	UV_induced_mutations_D1-L-F1	UV_induced_mutations_D1-L-F2	UV_induced_mutations_D2-R-F	UV_induced_mutations_D2-L-F	Mean_UV_induced_mutations_forearms
1	1.37037	1.25664	1.12162	1.14953	2.15325	2.068	1.42899	1.93217	3.28869	2.52205	1.422	2.236	1	1.95238	1.4	3.17808	2.50909	1.294
2	1.35865	1.17857	1.13514	1.24561	2.37313	2.3843	1.45201	2.07928	3.79943	2.92157	1.441	2.545	1.0597	1.61012	1.41569	2.90467	2.07798	1.379
3	1.36036	1.21875	1.2	1.4	2.9415	2.52703	1.53985	2.10924	4.96441	3.58349	1.486	3.083	1.07143	1.40226	1.26154	2.09567	1.82641	1.531
4	1.4739	1.27869	1.24211	1.53957	3.64419	3.16961	1.56061	2.41116	6.91837	4.39826	1.593	3.934	1	1.25641	1.27273	1.8217	1.54292	1.814
5	1.37931	1.28571	1.1875	1.95	4.38889	3.36585	1.72093	2.75439	7.5	5.40299	1.666	4.522	1.03333	1.20921	1.22156	1.55361	1.45063	2.008
Slope	0.01331	0.01583	0.02387	0.1895	0.5742	0.3382	0.1976	0.06925	1.154	0.7239	0.064	0.5961	0	0.184	0.04998	0.4332	0.2652	0.1863
P-value	0.46	0.32	0.13	0.01	0.0025	0.0037	0.01	0.01	0.0034	0.0017	0.0066	0.0015	0.9	0.01	0.036	0.004	0.004	0.002

## Sheet: S12b
DNaseI-Hypersensitivity_bin	D1-R-H1	D1-R-H2	D1-L-H	D1-R-F	D1-L-F1	D1-L-F2	D2-R-H	D2-L-H	D2-R-F	D2-L-F	Mean_hips	Mean_forearms	UV_induced_mutations_D1-R-F	UV_induced_mutations_D1-L-F1	UV_induced_mutations_D1-L-F2	UV_induced_mutations_D2-R-F	UV_induced_mutations_D2-L-F	Mean_UV_induced_mutations_forearms
1	1.77778	1.5	1	1.2	2	2	1.23077	1.95238	2.95652	2.25	1.49219	2.0813	0	1.25	1.28571	1.33333	1.2	1.01381
2	1.38596	1.18182	1.14286	1.15385	1.93023	2.15385	1.36905	1.99237	3.10735	2.37662	1.41441	2.14438	1	1.15	1.25	1.53636	1.375	1.26227
3	1.29348	1.17778	1.1875	1.18421	2.15254	2.17588	1.43273	1.92763	3.20672	2.5641	1.40382	2.25669	1.02941	1.1989	1.20161	1.54839	1.43671	1.283
4	1.40625	1.24503	1.08602	1.19718	2.43889	2.22018	1.47816	2.0342	3.98697	2.93915	1.44993	2.55647	1.03448	1.31063	1.2471	1.79882	1.55651	1.38951
5	1.41558	1.24581	1.22143	1.56436	3.522	3.11217	1.55734	2.37022	6.39417	4.29515	1.56208	3.77757	0	1.57031	1.38802	2.68557	2.06034	1.75685
Slope	-0.07041	-0.04452	0.0386	0.0772	0.3553	0.2291	0.07623	0.08775	0.7755	0.4653	0.01753	0.3805	0.2194	0.08013	0.02017	0.2967	0.1902	0.1613
P-value	0.2875	0.3576	0.1905	0.1762	0.0608	0.0919	0.0036	0.1292	0.0647	0.0452	0.4709	0.0643	0.1464	0.1279	0.4416	0.0481	0.0247	0.0157
