# Supplementary material for: The Impact of Environmental and Endogenous Damage on Somatic Mutation Load in Human Skin Fibroblasts
Source: PLoS Genet. 2016 Oct 27;12(10):e1006385. doi: 10.1371/journal.pgen.1006385 (PMC5082821; doi:10.1371/journal.pgen.1006385)
Supplement: S13 Table — (XLSX) [file pgen.1006385.s025.xlsx]

## Sheet: Legend
S13 Table
Distribution of UV-induced and other mutations on the coding and noncoding strands of transcribed regions.
UV-signature mutations - counted as the sum of yCn-->yTn, nTt-->nCt and CC-->TT mutations on either strand in protein coding genes.
Other mutations - counted as the sum of mutations in C or T not present in the contexts of yCn or nTt on either strand in protein coding genes.
p-value - calculated by a one sided binomial test with the null hypothesis being that there are equal or more mutations on the transcribed strand than the non-transcribed strand.
FDR corrected p-value - Benjamini-Hochberg correction for multiple hypotheses testing.

## Sheet: S13
Sample	UV-signature mutations, mutations in non-transcribed strand	UV-signature mutations, mutations in transcribed strand	UV-signature mutations, p-value	UV-signature mutations, FDR corrected p-value	Other mutations, mutations in non- transcribed strand	Other mutations, mutations in transcribed strand	Other mutations, p-value	Other mutations, FDR corrected p-value
D1-R-H1	156	115	0.007476	0.029904	82	54	0.01013	0.101
D1-R-H2	51	35	0.05261	0.15783	43	46	0.6641	0.9981
D1-L-H	25	30	0.7906	0.7906	26	50	0.9981	0.9981
D1-R-F	68	70	0.6007	0.7906	44	48	0.6988	0.9981
D1-L-F1	574	402	2.041e-08	1.36e-07	177	230	0.9963	0.9981
D1-L-F2	408	266	2.511e-08	1.36e-07	184	217	0.9553	0.9981
D2-R-H	325	200	2.715e-08	1.36e-07	85	110	0.9688	0.9981
D2-L-H	760	448	1.14901e-19	1.035e-18	223	219	0.4433	0.9981
D2-R-F	1771	1171	7.68054e-29	7.68e-28	427	513	0.9977	0.9981
D2-L-F	1228	874	5.936e-15	4.752e-14	295	357	0.9932	0.9981
